# Supplementary material for: Impressive predictive value of ankle-brachial index for very long-term outcomes in patients with cardiovascular disease: IMPACT-ABI study
Source: PLoS One. 2017 Jun 15;12(6):e0177609. doi: 10.1371/journal.pone.0177609 (PMC5472275; doi:10.1371/journal.pone.0177609)
Supplement: S1 Excel — Raw data of current study. (XLSX) [file pone.0177609.s002.xlsx]

## Sheet: データ 入力
female	Age	HIght(m)	Weight(kg)	BMI	rt ABI	lt ABI	ABI 0.9,0.9-1.0,1.0-1.4,1.4	ABI<0.9	右PWV	左PWV	HTN	HL	DM	insulin	stroke	intracranial bleeding	OMI	HD	Previous HF	smoking	AF	PAD	LVEF	aspirin	thienopyridine	cilostazol	Statin	ACEIs	ARBs	Beta blocker	Ca-antagonist	Wf	Hb (g/dl)	UA	Cre	eGFR	BNP	death	death FU	cardiovascular death	CV death FU	MI	MI FU	stroke	Stroke FU	major bleeding	major bleeding FU	HF hospitalization	HF FU
0	48	1.61	64.5	24.8833	1.23	1.14	3	0	1161	1155	0	1	0	0	0	0	0	0	0	0	0	0	72.1	1	0	0	1	0	0	0	0	0	14.3	7.9	0.83		11	0	3576	0	3576	0	3576	1	2891	0	3576	0	3576
0	61	1.67	68	24.3824	1.19	1.22	3	0	1673	1543	1	1	0	0	0	0	0	0	0	1	0	0	49	1	0	0	0	0	0	0	0	1	13.7	5.7	1.12	52.7	41.7	0	3575	0	3575	0	3575	0	3575	0	3575	0	3575
0	62	1.61	46.5	17.9391	1.08	1.07	3	0	1476	1575	0	0	0	0	1	0	0	0	0	1	0	0	72.6	1	0	0	1	0	0	0	0	0	15	7.2	1.07		21.7	0	3573	0	3573	0	3573	0	3573	0	3573	0	3573
1	72	1.51	52.6	23.0692	1.16	1.13	3	0	1949	1832	1	0	0	0	0	0	0	0	0	0	0	0	73.76	0	0	0	0	1	0	0	0	1	17.1		0.68		149.4	0	3563	0	3563	0	3563	0	3563	0	3563	1	1173
1	64	1.51	61	26.7532	1.08	1.06	3	0	1363	1474	1	1	1	0	0	0	0	0	0	0	0	0	71.6	1	0	0	1	0	1	1	1	0	11.9	4.5	0.7	64.2	11.8	0	3563	0	3563	0	3563	0	3563	0	3563	0	3563
0	73	1.65	57	20.9366	1.16	1.15	3	0	2106	2117	1	1	0	0	1	0	0	0	0	0	0	0	73.7										12.1	3.9	1.3	42.5	40.9	0	3561	0	3561	0	3561	0	3561	0	3561	0	3561
0	56	1.74	60	19.8177	1.1	1.07	3	0	1524	1644	0	1	0	0	0	0	0	0	0	1	0	0	66										17.6		0.75	83.7	5.5	0	3559	0	3559	0	3559	0	3559	0	3559	0	3559
1	68	1.56	82	33.6949	1.14	1.27	3	0	1650	1602	1	1	1	0	0	0	0	0	0	0	0	0	72.16	0	0	0	1	0	0	0	0	0	13	5.9	0.66	67.3	58	0	3558	0	3558	0	3558	0	3558	0	3558	0	3558
0	32	1.69	66	23.1084	1.12	1.16	3	0	1175	1180	0	0	0	0	0	0	0	0	1	0	0	0	55	0	0	0	0	0	0	0	0	1	15.7	7.5	0.74		11.2	0	3557	0	3557	0	3557	0	3557	0	3557	0	3557
0	84	1.6	56	21.875	1.24	1.22	3	0	2852	2782	1	0	0	0	0	0	0	0	0	0	0	0	79.9										12.3	7.5	0.97	56.2	107.8	0	3556	0	3556	0	3556	0	3556	0	3556	1	3511
0	70	1.51	49	21.4903	0.63	1.45	1	1	1637	1664	0	0	0	0	0	0	1	0	0	0	0	0	49.4	1	0	0	0	1	0	0	0	1	11.9	6.8	1.09	52.2	78.9	0	3556	0	3556	0	3556	0	3556	0	3556	0	3556
0	58	1.64	97	36.0648	1.16	1.05	3	0	1428	1457	1	0	0	0	0	0	1	0	1	0	0	0	26.9	1	0	0	0	1	0	1	0	0	13.6	6.4	1.28	46.2	77.6	0	3556	0	3556	0	3556	0	3556	0	3556	1	2261
0	64	1.61	67.4	26.0021	1.13	1.11	3	0	1401	1434	1	1	0	0	0	0	0	0	0	1	0	0	72.1	1	1	0	0	0	1	0	0	0	15.1	5.4	1.21		114.6	0	3553	0	3553	0	3553	0	3553	0	3553	0	3553
1	68	1.49	49	22.0711	1.1	1.18	3	0	1472	1456	0	0	0	0	0	0	0	0	0	0	0	0	79.9	0	0	0	0	0	0	0	0	0	14.7	4.1	0.57		25	0	3552	0	3552	0	3552	0	3552	0	3552	0	3552
1	83	1.53	54	23.0681	1.24	1.21	3	0	1791	1798	1	1	0	0	0	0	0	0	0	0	0	0	79	1	1	0	0	0	0	0	0	0	10.9	5.2	1.07	37.5	74.3	0	3551	0	3551	0	3551	0	3551	0	3551	0	3551
0	45	1.69	78	27.31	1.12	1.12	3	0	1366	1451	0	0	0	0	0	0	0	0	0	0	0	0	67.7	0	0	0	0	0	0	0	0	0	16.3	6.8	0.86		16.5	0	3548	0	3548	0	3548	0	3548	0	3548	0	3548
1	76	1.57	68	27.5873	1.25	1.24	3	0	1861	1658	1	1	1	0	1	0	0	0	0	0	0	0	77	0	1	0	1	0	1	1	1	0	14.1	4	0.6	72.3	79.2	0	3547	0	3547	0	3547	0	3547	0	3547	0	3547
0	79	1.69	64	22.4082	1.17	1.16	3	0	1694	1762	1	0	0	0	0	0	1	0	0	1	0	0	61.5	1	0	1	0	0	0	0	0	0	12.5	6.2	0.69	83.1	195	0	3545	0	3545	0	3545	0	3545	0	3545	0	3545
0	65	1.7	59	20.4152	1.04	1	3	0	1672	1748	0	1	0	0	0	0	1	0	0	1	0	0	50.8	1	0	0	1	0	0	0	0	0	14.6	6	0.77		108.3	0	3540	0	3540	0	3540	0	3540	0	3540	0	3540
1	56	1.46	48	22.5183	1.18	1.23	3	0	1413	1391	0	0	0	0	0	0	0	0	0	0	1	0	70	0	0	0	0	0	0	0	0	0	14	4.1	0.6		26.9	0	3540	0	3540	0	3540	0	3540	1	1807	0	3540
0	76	1.64	65	24.1672	1.2	1.1	3	0	1849	1920	0	1	1	0	0	0	0	0	0	1	0	0	58.9	0	0	0	0	0	0	0	0	0	14.2	5.6	0.94	59.9	24.2	0	3538	0	3538	0	3538	0	3538	0	3538	0	3538
1	74	1.45	54	25.6837	1.06	1.17	3	0	1651	1686	1	0	0	0	0	0	0	0	0	0		0	76	1	1	0	0	0	1	0	0	0	11.6	4.6	0.76	56.3	29.1	0	3536	0	3536	0	3536	0	3536	0	3536	0	3536
0	57	1.7	94	32.526	1.25	1.16	3	0	1263	1324	0	0	0	0	0	0	0	0	0	0	0	0	72.6	0	0	0	0	0	0	1	0	0	14.8	5.5	0.74	84.5	27.6	0	3536	0	3536	0	3536	0	3536	0	3536	0	3536
0	61	1.7	68	23.5294	1.22	1.2	3	0	1200	1190	0	1	0	0	0	0	0	0	0	1	0	0	51	1	0	0	1	1	0	0	0	0	14.7	6	0.82		20.8	0	3535	0	3535	0	3535	0	3535	0	3535	0	3535
0	63	1.62	63	24.0055	1.18	1.2	3	0	1444	1396	0	0	0	0	0	0	0	0	0	1	1	0	70.8	0	0	0	0	0	0	1	0	1	15.7	6.1	0.91	65.5		0	3532	0	3532	0	3532	0	3532	0	3532	0	3532
0	63	1.67	58	20.7967	1.17	1.17	3	0	1528	1600	0	1	0	0	0	0	0	0	0	0	0	0	69.4	0	0	0	1	0	0	0	0	0	14.8	10	1.04		13.3	0	3529	0	3529	0	3529	0	3529	0	3529	0	3529
0	75	1.68	71	25.1559	0.9	0.65	1	1	1410	881	1	0	0	0	0	0	0	0	0	0	0	1	78	1	0	1	0	0	0	1	1	0	14.1	6.8	0.96		84.5	0	3525	0	3525	0	3525	0	3525	0	3525	0	3525
0	72	1.7	66.7	23.0796	1.15	1.16	3	0	1670	1585	1	1	0	0	1	0	0	0	0	1	0	0	85	1	0	0	1	0	0	0	0	0	14.8	6	0.8		56.3	0	3524	0	3524	0	3524	0	3524	0	3524	0	3524
1	65	1.58	85	34.049	1.24	1.14	3	0	1403	1418	1	0	0	0	0	0	0	0	0	0	1	0	64.4										13.6	8.2	0.68	66	85.8	0	3524	0	3524	0	3524	0	3524	0	3524	1	3211
0	62	1.6	64	25	1.27	1.17	3	0	1717	1664	1	0	0	0	0	0	1	0	0	0	0	0	69.9	1	0	0	0	0	0	0	1	0	17.8		0.96		16.3	0	3524	0	3524	0	3524	0	3524	0	3524	0	3524
0	44	1.76	75	24.2123	1.01	1.02	3	0	1315	1739	0	0	0	0	0	0	0	0	0	1	0	0	23.9	0	0	0	0	0	0	0	0	0	15.3	8.1	1.28	50	846.1	0	3523	0	3523	0	3523	0	3523	0	3523	0	3523
0	72	1.69	81	28.3604	1.25	1.28	3	0	1553	1580	1	0	0	0	0	0	0	0	0	0	0	0	90	1	1	0	0	0	1	0	1	0	15.3	6.1	0.92		79.8	0	3521	0	3521	0	3521	0	3521	0	3521	0	3521
0	72	1.7	65	22.4913	1.17	1.12	3	0	1449	1490	1	0	0	0	0	0	0	0	0	1	0	0	62	0	0	0	1	1	0	1	1	0	14.2	5.3	0.77	75.7	45.8	0	3521	0	3521	0	3521	0	3521	0	3521	0	3521
1	31	1.62	58.8	22.4051	1.16	1.11	3	0	1221	1172	0	0	0	0	0	0	0	0	0	0	0	0	76.8	0	0	0	0	0	0	0	0	0	14.8	4.7	0.63		12	0	3521	0	3521	0	3521	0	3521	0	3521	1	3131
0	78	1.54	56	23.6128	1.25	1.2	3	0	1410	1297	0	0	0	0	0	0	0	0	0	0	0	0	67.23	1	0	1	0	1	0	1	0	0	12.2	7.3	1.23	44.3	55.9	0	3516	0	3516	0	3516	0	3516	0	3516	0	3516
1	71	1.51	43	18.8588	0.98	0.93	2	0	1499	1531	0	0	0	0	0	0	0	0	0	0	0	0	79.5	0	0	0	0	0	0	0	0	0	12	5.1	0.7	62.3	20.8	0	3514	0	3514	0	3514	0	3514	0	3514	0	3514
0	66	1.76	73	23.5666	1.23	1.2	3	0	1763	1736	0	0	0	0	0	0	0	0	0	0	0	0	63.7	1	0	0	0	0	0	0	0	0	15.3	6.2	0.93	63.1	7.3	0	3514	0	3514	0	3514	0	3514	0	3514	0	3514
1	71	1.44	46	22.1836	0.74	1.12	1	1	1205	1071	0	1	0	0	0	0	0	0	1	0	0	0	52	1	1	0	1	1	0	0	0	0	10.6	3.9	0.67		374.4	0	3513	0	3513	0	3513	0	3513	0	3513	0	3513
0	63	1.62	67	25.5296	1.27	1.21	3	0	1212	1256	0	0	0	0	0	0	0	0	0	0	0	0		0	0	0	0	0	0	0	0	0	15.4	5.3	1.04		4.9	0	3512	0	3512	0	3512	0	3512	0	3512	0	3512
1	32	1.64	52	19.3337	1.27	1.25	3	0	988	1050	0	1	0	0	0	0	0	0	0	0	0	0	67.9	0	0	0	0	0	0	0	0	0	10.8	3.8	0.68	80.9	25.1	0	3509	0	3509	0	3509	0	3509	0	3509	0	3509
0	64	1.69	71.3	24.9641	1.01	1.03	3	0	1326	1299	0	0	0	0	0	0	0	0	0	0	1	0	70.4	0	0	0	0	0	0	0	0	0	16.1	6.6	0.92		47	0	3508	0	3508	0	3508	0	3508	0	3508	0	3508
0	72	1.58	59	23.634	1.15	1.09	3	0	1703	1639	1	1	0	0	0	0	0	0	0	0	0	0	77	1	0	1	1	0	1	1	0	0	16.3	5.3	0.84	68.8	32.5	0	3506	0	3506	0	3506	0	3506	0	3506	0	3506
0	78	1.64	56.7	21.0812	1.25	1.29	3	0	1705	1630	0	0	0	0	0	0	0	0	0	0	1	0	53.7	0	0	0	0	0	0	0	0	0	13.1	5	0.91		21	0	3501	0	3501	0	3501	0	3501	0	3501	0	3501
1	65	1.56	45	18.4911	1.25	1.2	3	0	1563	1715	0	0	0	0	0	0	0	0	0	0	0	0	82.3	0	0	0	0	0	0	0	1	0	11.7	4.6	0.6	75.7	71.6	0	3501	0	3501	0	3501	0	3501	0	3501	0	3501
1	73	1.49	54	24.3232	1.12	1.01	3	0	1738	1710	0	1	0	0	0	0	0	0	0	0	0	0	57.13	1	1	0	1	1	0	0	0	0	13.6	4.8	0.82	52	29.4	0	3500	0	3500	0	3500	0	3500	0	3500	0	3500
0	68	1.66	74	26.8544	1.09	1.15	3	0	1603	1384	1	1	0	0	0	0	0	0	0	0	0	0	73.4	1	0	0	1	0	0	0	1	0	13.3	5.7	1.09	52.6	18.5	0	3497	0	3497	0	3497	0	3497	0	3497	0	3497
1	63	1.5	50	22.2222	1.21	1.12	3	0	1593	1553	0	1	0	0	0	0	0	0	0	0	1	0	74.6	0	0	0	1	0	0	0	0	0	12.4	6.5	0.7		78	0	3496	0	3496	0	3496	0	3496	0	3496	0	3496
0	61	1.77	46	14.6829	1.15	1.2	3	0	1657	1706	1	0	0	0	0	0	0	0	0	1	1	0	48.5	0	0	0	0	0	1	0	0	1	13.5		0.63	98.8	106.5	0	3496	0	3496	0	3496	0	3496	0	3496	0	3496
0	72	1.62	72.5	27.6254	1.07	1.04	3	0	2007	1954	1	0	1	0	0	0	0	0	0	0	0	0	65	0	0	0	0	0	1	0	1	0	15.7	6	0.73		31.1	0	3495	0	3495	0	3495	0	3495	0	3495	0	3495
0	57	1.69	69	24.1588	1.07	1.1	3	0	1498	1534	1	0	1	0	0	0	1	0	0	0	0	0	55	1	0	0	0	0	0	0	0	1	15.7	7.1	0.79	78.7	94.3	0	3495	0	3495	0	3495	0	3495	0	3495	0	3495
1	78	1.51	55	24.1217	1.13	1.07	3	0	2290	2229	1	0	1	0	0	0	0	0	0	0	0	0	74.4	1	0	0	1	0	0	0	0	0	12.2	4.3	0.55	79	61.5	0	3494	0	3494	0	3494	0	3494	0	3494	0	3494
0	67	1.69	62	21.7079	0.84		1	1	3754		1	1	0	0	0	0	1	0	0	1	0	1	79	1	1	0	1	0	1	1	1	0	15	5.4	0.75		49.4	0	3494	0	3494	0	3494	0	3494	0	3494	0	3494
0	16	1.77	63.9	20.3964	1.09	1.07	3	0	1053	1157	0	0	0	0	0	0	0	0	0	0	0	0	65.1	0	0	0	0	0	0	0	0	0	14.7	4.7	0.88		5	0	3494	0	3494	0	3494	0	3494	0	3494	0	3494
1	67	1.6	66	25.7812	1.12	1.12	3	0	1958	1994	0	0	0	0	0	0	0	0	0	0	0	0	64.9										135	4	0.65	93	146	0	3492	0	3492	0	3492	0	3492	0	3492	0	3492
0	69	1.7	60	20.7612	1.18	1.25	3	0	1662	1644	1	1	0	0	0	0	1	0	0	1	0	0	61	1	0	0	0	1	0	0	1	0	13.65	5	0.71	83.7	20.4	0	3488	0	3488	0	3488	0	3488	0	3488	0	3488
1	77	1.56	75	30.8185	1.12	1.19	3	0	2188	2123	1	0	0	0	1	0	0	0	0	0	0	0	64.5	0	0	0	0	0	0	0	1	0	14.2	5.7	0.54	80.9	31.2	0	3484	0	3484	0	3484	0	3484	0	3484	0	3484
0	62	1.73	78	26.0617	1.29	1.17	3	0	1655	1734	1	0	0	0	0	0	0	0	0	0	0	0	64	0	0	0	0	0	0	0	0	1	16.5	7.3	0.79	76.8	41.5	0	3484	0	3484	0	3484	0	3484	0	3484	0	3484
1	67	1.44	64	30.8642	1.14	1.11	3	0	1763	1793	1	1	0	0	0	0	0	0	0	0	0	0	77.9	0	0	0	0	0	0	0	1	0	15.9	5.6	0.49	93.6	64.7	0	3480	0	3480	0	3480	0	3480	0	3480	0	3480
0	62	1.78	69	21.7776	1.12	1.18	3	0	1443	1524	1	1	1	0	0	0	1	0	0	1	0	0	61.3	1	0	0	1	1	0	0	0	0	15	5.6	0.82	73.7	216.7	0	3480	0	3480	0	3480	0	3480	1	3458	0	3480
1	64	1.62	84.2	32.0835	1.14	1.14	3	0	1409	1358	0	1	0	0	0	0	0	0	0	0	0	0	78.2	0	0	0	1	1	0	0	0	0	13.8	5.6	0.57		88.1	0	3474	0	3474	0	3474	0	3474	0	3474	0	3474
0	47	1.68	70	24.8016	1.19	1.35	3	0	1309	116	0	1	0	0	0	0	0	0	0	1	0	0	54.03	0	0	0	0	0	0	0	0	0	17.1	7	1.11	57.3	17.6	0	3474	0	3474	0	3474	0	3474	0	3474	0	3474
1	77	1.47	51.3	23.7401	1.19	1.14	3	0	1684	1671	1	0	0	0	1	0	0	0	0	0	0	0	66.7	1	1	0	0	0	0	1	1	0	13.7	5.3	0.83		142.6	0	3473	0	3473	0	3473	0	3473	0	3473	0	3473
0	63	1.63	56	21.0772	1.09	0.88	1	1	1198	1163	1	0	0	0	0	0	0	0	0	0	1	0	70.7	0	0	0	0	0	0	0	0	0	15.2	6.2	0.83		35	0	3472	0	3472	1	1060	0	3472	0	3472	0	3472
0	62	1.64	71	26.398	1.17	1.13	3	0	1622	1581	0	0	0	0	0	0	1	0	0	0	0	0		1	0	0	1	0	0	0	0	1	14.9	7.8	1.23	47.3	29	0	3467	0	3467	0	3478	0	3478	0	3478	0	3478
0	79	1.7	68	23.5294	1.16	1.16	3	0	1630	1567	1	1	1	0	0	0	0	0	0	0	0	0	50.2	1	0	0	1	0	0	0	0	0	12	7.7	0.97	57.2	124.7	0	3463	0	3463	0	3463	0	3463	0	3463	0	3463
0	71	1.66	71	25.7657	1.06	0.99	2	0	2199	2113	1	1	1	0	0	0	1	0	1	1	0	0	46	1	1	0	1	0	1	1	0	0	15.5	5	0.78		139.6	0	3460	0	3460	0	3460	0	3460	0	3460	0	3460
0	60	1.73	70.3	23.4889	1	0.66	1	1	1807	862	1	0	0	0	0	0	0	0	0	1	0	1	76.5	0	0	1	0	0	1	0	0	0	16.6	8	0.81		108.1	0	3460	0	3460	0	3460	0	3460	0	3460	0	3460
0	68	1.68	61.8	21.8963	1.22	1.16	3	0	1832	1816	0	0	1	0	0	0	0	0	0	1	0	0	68.9	1	1	0	1	0	0	0	0	0	15.3	8	1.16		7.8	0	3458	0	3458	0	3458	0	3458	0	3458	0	3458
0	67	1.74	76	25.1024	1.14	1.11	3	0	1402	1454	0	0	0	0	0	0	1	0	0	0	0	0	58	1	0	0	0	0	0	0	0	0	17	6.7	0.93	62.8	9.4	0	3454	0	3454	1	3454	0	3454	0	3454	0	3454
0	70	1.57	46.9	19.0271	0.96	1.11	2	0	1031	1373	1	1	0	0	1	0	1	0	0	0	1	0	61.2	1	0	0	1	0	0	0	1	1	14.7	6.4	1.01		105.6	0	3452	0	3452	0	3452	0	3452	0	3452	0	3452
0	70	1.71	61	20.8611	1.2	1.15	3	0	1424	1495	1	1	1	0	0	0	0	0	0	0	0	0	78.4	1	1	0	1	0	0	0	0	0	11.8	3.6	0.83	70.3	21.3	0	3451	0	3451	0	3451	0	3451	0	3451	0	3451
0	66	1.68	70	24.8016	1.03	1.01	3	0	1331	1293	1	1	1	0	0	0	0	0	0	1	0	0	69.8	0	0	0	1	0	1	1	0	0	15.1	6.4	0.99		113	0	3451	0	3451	0	3451	0	3451	0	3451	0	3451
0	66	1.56	58	23.833	1.27	1.35	3	0	1617	1701	1	0	0	0	0	0	0	0	0	1	0	0	69	1	0	0	0	0	1	0	1	0	15.3	5.9	0.86		10.7	0	3451	0	3451	0	3451	0	3451	0	3451	0	3451
0	59	1.53	54	23.0681	1.18	1.15	3	0	1494	1514	0	0	0	0	0	0	1	0	0	1	0	0	79	0	0	0	0	0	0	0	0	0	16	8.7	1.05	57.1	16	0	3449	0	3449	0	3449	0	3449	0	3449	0	3449
0	72	1.62	61	23.2434	1.17	1.16	3	0	3171	2932	0	1	0	0	0	0	0	0	0	0	0	0	77.6	0	0	0	0	0	0	0	0	0	16.3	7.1	0.68	86.7	15.5	0	3448	0	3448	0	3448	0	3448	0	3448	0	3448
0	65	1.7	86	29.7578	1.09	1.11	3	0	1551	1615	1	0	1	0	0	0	0	0	0	0	0	0	53.7										14.2	5.4	0.57	108.3	45.1	0	3446	0	3446	0	3446	0	3446	0	3446	0	3446
0	70	1.66	46	16.6933	1.26	1.28	3	0	1964	1802	1	0	0	0	0	0	0	0	0	0	0	0	74.7	1	0	0	0	0	1	0	0	0	15.8	6.3	0.66		11.9	0	3445	0	3445	0	3445	0	3445	0	3445	0	3445
0	65	1.69	76.9	26.9248	0.99	0.99	2	0	1488	1562	0	1	1	0	0	0	0	0	0	0	1	0	62.3	0	0	0	1	0	0	0	0	1	15.8	3.8	0.98		148.3	0	3445	0	3445	0	3445	0	3445	0	3445	0	3445
1	77	1.62	46	17.5278	0.99	1.03	2	0	1963	1859	0	0	0	0	0	0	0	0	0	0	0	0	61.9	0	0	0	0	0	0	0	0	0	15.7	4.5	0.77	54.9	309	0	3444	0	3444	0	3444	0	3444	0	3444	1	3302
1	66	1.56	55	22.6003	1.18	1.12	3	0	1680	1619	0	0	0	0	0	0	1	0	0	0	1	0	65.8	0	0	0	0	0	0	0	0	1	13.9	5.4	0.82	53.5	32.4	0	3444	0	3444	0	3444	0	3444	0	3444	0	3444
0	58	1.78	84	26.5118	0.87	0.87	1	1	-	-	0	1	1	0	0	0	0	0	0	0	0	0	43.4										13.8	5.5	0.81	76.2	34.2	0	3440	0	3440	0	3440	0	3440	0	3440	0	3440
1	66	1.42	54	26.7804	1.06	1.09	3	0	1567	1588	0	1	0	0	0	0	0	0	0	0	0	0	79.2										13.5	5.4	0.78	56.5	9.3	0	3439	0	3439	0	3439	0	3439	0	3439	0	3439
1	75	1.54	53	22.3478	1.24	1.18	3	0	2581	2477	0	0	0	0	0	0	0	0	0	0	0	0	78.4	0	0	0	0	0	0	0	0	0	14.6	4.2	0.47	94.8	22.7	0	3438	0	3438	0	3438	0	3438	0	3438	0	3438
0	57	1.62	66	25.1486	1.2	1.29	3	0	1355	1365	1	1	0	0	0	0	0	0	0	1	0	0	47.1	0	0	0	1	1	0	0	0	0	14.7	5.5	1.04	58.2	12.1	0	3438	0	3438	0	3438	0	3438	0	3438	0	3438
1	71	1.52	42.3	18.3085	1.13	1.19	3	0	1240	1284	0	0	0	0	0	0	0	0	0	0	0	0	78.7	0	0	0	0	0	1	0	1	0	13.8	4.9	0.7		48.3	0	3437	0	3437	0	3437	0	3437	1	2451	0	3437
0	77	1.58	64	25.6369	0.69	0.6	1	1	4951	802	1	0	0	0	0	0	0	0	0	1	0	1	75	1	0	1	0	0	1	0	1	0	14.2	6.3	1.07		8.4	0	3436	0	3436	0	3436	0	3436	0	3436	0	3436
0	45	1.74	67.2	22.1958	1.15	1.19	3	0	1287	1278	0	0	0	0	0	0	0	0	0	0	0	0	69.9	0	0	0	0	0	0	0	0	0	15.4	4.7	0.61		15.7	0	3436	0	3436	0	3436	0	3436	0	3436	0	3436
0	76	1.6	57	22.2656	0.93	1.09	2	0	1785	1952	1	1	0	0	0	0	0	0	0	0	0	0	70.1	1	0	0	1	0	0	0	0	0	13.6	5.6	0.84	67.7	14	0	3435	0	3435	0	3435	0	3435	0	3435	0	3435
0	58	1.67	78.8	28.2549	1.21	1.08	3	0	1543	1546	1	1	0	0	1	0	0	0	0	1	0	0	56.5	1	0	0	1	0	1	0	0	0	15.4	7	0.97		16	0	3434	0	3434	0	3434	0	3434	0	3434	0	3434
0	54	1.65	65	23.8751	1.17	1.2	3	0	1613	1548	0	1	0	0	0	0	0	0	0	0	1	0	71.5	0	0	0	1	0	0	0	0	0	15.1	2.5	0.93		5.5	0	3434	0	3434	0	3434	0	3434	0	3434	0	3434
0	66	1.69	74.6	26.1195	1.05	0.95	2	0	1403	1341	1	1	0	0	0	0	0	0	0	1	1	0	70.5	1	1	0	1	1	0	0	0	1	15.5	6	0.8		161.8	0	3433	0	3433	0	3433	0	3433	0	3433	0	3433
0	49	1.65	63	23.1405	1.16	1.16	3	0	1662	1662	1	1	1	0	0	0	0	0	0	1	0	0	84.7	1	1	0	1	0	0	0	0	0	17.7	7	0.7	93.8	10.1	0	3430	0	3430	0	3430	0	3430	0	3430	0	3430
1	77	1.52	54	23.3726	1.22	1.11	3	0	1750	1757	1	1	0	0	0	0	0	0	0	0	1	0	91.7	0	0	0	1	0	0	0	1	0	14.7	4.2	0.74	57.3	21.1	0	3425	0	3425	0	3425	0	3425	0	3425	0	3425
1	44	1.55	58	24.1415	1.23	1.23	3	0	1103	1145	0	0	0	0	0	0	0	0	0	0	1	0	63.4										11.7	5.1	0.59	86.2	84.3	0	3423	0	3423	0	3423	0	3423	0	3423	0	3423
1	74	1.55	52	21.6441	0.97	1.02	2	0	1905	1470	1	0	0	0	1	0	0	0	0	0	0	0	81	1	1	0	0	0	1	1	0	0	12	8.3	1.16		34.9	0	3418	0	3418	0	3418	0	3418	0	3418	0	3418
0	73	1.67	80	28.6851	1.15	1.08	3	0	1898	1859	1	0	1	1	0	0	1	0	0	1	0	0	72.1	0	0	0	1	0	0	0	1	1	13.8	5.9	1.44	38	75.9	0	3418	0	3418	0	3418	0	3418	0	3418	0	3418
1	70	1.41	52.8	26.558	1.22	1.14	3	0	1528	1520	0	1	1	0	0	0	0	0	0	0	0	0	77										13.6	5.1	0.74		10.7	0	3418	0	3418	0	3418	0	3418	0	3418	0	3418
0	75	1.66	64.5	23.4069	1.19	1.2	3	0	1602	1706	1	0	0	0	0	0	0	0	0	0	1	0	53.2	0	0	0	0	0	0	0	0	1	14.2	5	1.19		42.2	0	3417	0	3417	0	3417	0	3417	0	3417	0	3417
1	47	1.57	51	20.6905	1.1	1.16	3	0	1202	1223	0	0	0	0	0	0	1	0	0	0	0	0	73.3	0	0	0	0	0	0	0	0	0	16.7	4.9	0.8	60.6	74.6	0	3417	0	3417	0	3417	0	3417	0	3417	0	3417
1	60	1.64	67	24.9108	1.04	1.07	3	0	1397	1382	1	0	1	0	0	0	0	0	0	0	1	0	66	1	1	0	0	1	0	1	1	1	15.1	4.6	0.92		265.9	0	3416	0	3416	0	3416	0	3416	0	3416	0	3416
0	78	1.66	68	24.677	1.03	1.06	3	0	1347	1441	1	0	1	0	0	0	0	0	0	1	0	0	50.19	1	0	0	1	0	1	1	0	0	14.6	7.6	1.11	49.6	127.2	0	3413	0	3413	0	3413	0	3413	0	3413	0	3413
0	57	1.8	82	25.3086	1.1	1.12	3	0	1254	1279	1	1	0	0	0	0	0	0	0	1	0	0	70.4	0	0	0	0	0	0	0	1	1	16.7	6.3	0.85		18.5	0	3410	0	3410	0	3410	0	3410	0	3410	0	3410
1	77	1.41	43	21.6287	1.26	1.37	3	0	2233	2054	0	0	0	0	0	0	0	1	0	0	0	0	69.4										12.8	3.9	6.05	5.8	56.1	0	3409	0	3409	0	3409	0	3409	0	3409	0	3409
1	71	1.58	55	22.0317	1.13	1.16	3	0	1514	1498	1	1	0	0	0	0	0	0	0	0	0	0	62.7	1	0	0	0	1	0	0	1	0	13.6	6	0.85	50.4	14.4	0	3409	0	3409	0	3409	0	3409	0	3409	0	3409
0	48	1.78	87	27.4587	1.2	1.18	3	0	1538	1534	0	1	0	0	0	0	0	0	0	1	0	0	64.82	1	0	0	0	0	0	0	0	0	15.8	7.2	0.87	74.4	10.6	0	3404	0	3404	0	3404	0	3404	0	3404	0	3404
1	76	1.45	54	25.6837	1.07	1.07	3	0	1792	1714	1	1	1	0	0	0	0	0	0	0	0	0	75	1	0	0	0	0	1	0	1	0	14.5	7.1	0.7	61.1	62.2	0	3401	0	3401	0	3401	0	3401	0	3401	0	3401
0	72	1.69	73	25.5593	1.07	1.39	3	0	1888	1904	1	0	1	0	0	0	0	0	0	0	0	0	66.9										12.1	8.7	1.02	55.6	308.1	0	3400	0	3400	0	3402	0	3402	0	3402	0	3402
1	65	1.54	50	21.0828	1.11	1.13	3	0	1449	1543	0	1	0	0	0	0	0	0	0	0	0	0	44.9	1	0	0	1	0	0	0	0	0	13.3	6	0.68		9.7	0	3400	0	3400	0	3400	0	3400	0	3400	0	3400
0	70	1.59	73	28.8754	1.12	1.13	3	0	1459	1476	1	0	0	0	0	0	0	1	0	0	0	0	72	1	1	0	0	0	1	0	1	0	11.1	8.9	10.85		213.6	1	3399	0	3399	0	3399	0	3399	0	3399	0	3399
1	51	1.53	58	24.7768	1.09	1.01	3	0	1181	1198	0	0	0	0	0	0	0	0	0	1	0	0	83	1	0	0	0	0	0	0	0	1	15.5	8	0.98		20.7	0	3398	0	3398	0	3398	0	3398	1	2327	0	3398
0	71	1.66	88	31.935	1.16	1.13	3	0	129	125	1	1	0	0	1	0	1	0	0	0	0	0	61	1	1	0	1	1	0	0	1	0	13.5	4.5	0.77		11.9	0	3395	0	3395	0	3395	0	3395	0	3395	0	3395
0	70	1.65	69	25.3444	1.12	1.14	3	0	1548	1564	0	1	0	0	0	0	0	0	0	1	1	0	81.5	0	0	0	0	0	0	0	0	1	15.5	5.3	0.9	64.3	39.7	0	3395	0	3395	0	3396	0	3396	0	3396	0	3396
0	72	1.78	76.5	24.1447	0.9	0.81	1	1	1375	1352	0	1	1	0	0	0	0	0	1	1	1	0	66.9	0	0	0	0	1	0	0	0	1	14.6	6.3	0.82		258.3	0	3394	0	3394	0	3394	0	3394	0	3394	0	3394
0	62	1.6	59	23.0469	1.03	0.98	2	0	1422	1481	0	0	1	0	0	0	1	0	0	0	0	0	51.77	0	0	0	1	0	0	0	0	1	13.7	7.9	0.88	68.3	28.2	0	3391	0	3391	0	3391	0	3391	0	3391	0	3391
0	66	1.67	98	35.1393	1.03	1.01	3	0	1735	1708	1	1	0	0	0	0	0	0	0	0	0	0	48	0	0	0	1	0	0	0	0	0	13	7	1.22		48.6	0	3390	0	3390	0	3390	0	3390	0	3390	0	3390
1	76	1.56	59.8	24.5726	1.19	1.15	3	0	1424	1428	1	1	1	0	0	0	0	0	0	0	0	0	79.9	1	1	0	1	1	0	1	1	0	12.9	4.8	0.57		100.4	0	3389	0	3389	0	3389	0	3389	0	3389	0	3389
0	23	1.62	55.5	21.1477	1.07	1.15	3	0	1167	1177	0	0	0	0	0	0	0	0	0	1	0	0	67	0	0	0	0	0	0	0	0	0	16.3	7.5	1		7.9	0	3389	0	3389	0	3389	0	3389	0	3389	0	3389
0	72	1.74	65	21.4692	1.06	1.1	3	0	1822	1722	1	1	0	0	0	0	0	0	0	0	1	0	62	0	0	0	1	0	0	0	0	1	17.4	6.6	1.16	48.3	113.3	0	3386	0	3386	0	3386	0	3386	0	3386	0	3386
1	63	1.57	55	22.3133	1.15	0.95	2	0	1521	1416	1	0	0	0	0	0	0	0	0	0	0	0	79.83	0	0	0	0	0	0	1	1	0	13.1	4.3	0.46	102.1	26.8	0	3380	0	3380	0	3380	0	3380	0	3380	0	3380
0	63	1.63	68	25.5937	1.1	1.09	3	0	2128	2041	1	0	0	0	0	0	0	0	0	1	1	0	61.69	0	0	0	0	0	0	0	0	1	15.7	7.3	0.86	69.7	97.3	0	3380	0	3380	0	3380	0	3380	0	3380	0	3380
0	64	1.57	57	23.1247	1.22	1.24	3	0	1354	1372	0	0	0	0	0	0	0	0	0	0	0	0	75.15	0	0	0	0	0	0	0	0	0	13.4	5.4	1.06	55.2	21.8	0	3379	0	3379	0	3379	0	3379	0	3379	0	3379
1	50	1.59	56.8	22.4675	1.22	1.22	3	0	1516	1483	1	1	1	0	0	0	0	0	0	0	0	0	49.3	0	0	0	0	1	0	1	0	0	12.1	7	0.98		274.8	0	3376	0	3376	0	3377	0	3377	0	3377	1	278
0	62	1.62	70.6	26.9014	1.23	1.29	3	0	1744	1824	1	1	1	0	0	0	0	0	0	1	0	0	74.4	1	0	0	1	0	1	0	0	0	14.4	6.1	1.15		35.8	0	3373	0	3373	0	3373	0	3373	0	3373	0	3373
1	67	1.56	53.5	21.9839	0.9	0.93	2	0	1384	1497	1	0	0	0	0	0	1	0	0	0	1	0	52.3	1	0	0	1	1	0	0	0	1	13.1	6.8	0.88		147.5	0	3371	0	3371	0	3371	0	3371	0	3371	0	3371
0	78	1.62	58.5	22.2908	1.28	1.26	3	0	1547	1684	1	0	0	0	0	0	0	0	1	1	1	0	25.8	0	0	0	0	1	0	1	0	1	11.8	7	1.17		217.9	0	3369	0	3369	0	3369	0	3369	0	3369	1	2882
0	78	1.6	60	23.4375	1.17	1.19	3	0	1738	1797	0	1	0	0	0	0	1	0	0	0	0	0	80.23	1	1	0	1	1	0	0	0	0	14.5	4.5	0.96		21.6	0	3368	0	3368	0	3368	0	3368	0	3368	0	3368
1	71	1.43	59	28.8523	1.15	1.13	3	0	1464	1461	1	1	0	0	0	0	0	0	0	0	0	0	59										16.2	5.4	0.71		53.3	0	3368	0	3368	0	3368	0	3368	0	3368	0	3368
0	62	1.58	63	25.2363	1.14	1.18	3	0	1352	1333	1	1	0	0	0	0	0	0	0	1	0	0	60.2	1	1	0	0	0	1	0	1	1	15.4	4	0.83	72.8	94.7	0	3368	0	3368	0	3368	0	3368	0	3368	0	3368
1	87	1.46	53	24.864	0.97	0.98	2	0	1937	1927	1	0	0	0	0	0	0	0	0	0	0	0		0	0	0	0	0	0	0	0	0	12.2	4.3	1.06	37.3	156.8	0	3367	0	3367	0	3367	0	3367	0	3367	0	3367
0	72	1.56	58	23.833	1.11	1.12	3	0	1251	1255	1	1	0	0	0	0	0	0	0	1	0	0	71	0	0	0	1	1	0	0	0	0	14.4	5.7	1.05	53.9	25.2	0	3367	0	3367	0	3367	1	1940	0	3367	0	3367
0	62	1.73	54	18.0427	1.26	1.14	3	0	1599	1732	0	0	0	0	0	0	0	0	0	1	0	0	66.5										15.4	7.3	1.05	56.3	87.8	0	3367	0	3367	0	3367	0	3367	0	3367	0	3367
1	66	1.49	47	21.1702	1.24	1.33	3	0	1623	1521	0	0	0	0	0	0	0	0	0	0	0	0	77.5	0	0	0	0	0	0	0	1	0	13.3	5.9	0.75	59	13.3	0	3361	0	3361	0	3361	0	3361	0	3361	0	3361
0	58	1.57	52	21.0962	0.97	0.86	1	1	2305	1766	1	1	1	0	0	0	1	0	0	1	0	0	51.7	1	0	0	1	1	0	1	0	1	13.8	6.5	1.03	58.6	138.5	0	3360	0	3360	0	3360	0	3360	0	3360	0	3360
1	58	1.46	43	20.1726	1.03	1.02	3	0	1341	1390	0	0	0	0	0	0	0	0	0	0	0	0	80.9	0	0	0	0	0	0	0	0	0	12.9	3.1	0.55	86	102.8	0	3358	0	3358	0	3358	0	3358	0	3358	0	3358
0	76	1.68	64	22.6757	0.52	0.63	1	1	1583	1547	1	0	1	0	0	0	0	0	0	1	0	1	85.3	1	1	0	0	1	1	0	1	0	12	6.4	1.83		224.3	0	3355	0	3355	0	3355	0	3355	0	3355	0	3355
1	76	1.43	44	21.5169	1.17	1.15	3	0	1891	1942	0	0	1	1	0	0	1	0	0	0	0	0	74.8										10.5	6.3	0.84	50.1	148.2	0	3355	0	3355	0	3355	0	3355	0	3355	0	3355
0	68	1.63	59.4	22.3569	1.1	1.16	3	0	1883	1853	1	0	1	0	0	0	1	0	0	1	0	0	70.2	1	1	0	1	1	1	0	1	0	14.2	4.5	1.03		73.1	0	3355	0	3355	0	3355	0	3355	0	3355	0	3355
1	69	1.54	49	20.6612	1.11	1.07	3	0	1286	1328	1	0	0	0	0	0	0	0	0	0	0	0	65.3	1	0	0	0	1	0	0	0	0	14.4	6.8	0.65	68.1	39.6	0	3354	0	3354	0	3354	0	3354	0	3354	1	1296
0	50	1.72	75	25.3515	1.19	1.16	3	0	1361	1404	1	0	0	0	0	0	0	0	0	0	0	0	49	0	0	0	0	1	0	0	1	1	12	3.7	1.19		60.8	0	3354	0	3354	0	3354	0	3354	0	3354	0	3354
1	84	1.36	40	21.6263	1.09	1.01	3	0	2926	2732	0	0	0	0	0	0	0	0	0	0	0	0	62.5	1	0	0	0	0	0	0	0	0	12.1	6.1	0.82	49.9	30.2	0	3353	0	3353	0	3353	0	3353	0	3353	0	3353
0	82	1.59	45	17.7999	1.23	1.15	3	0	1727	1732	1	0	0	0	0	0	1	0	0	1	0	0	66.2	1	0	0	1	0	1	0	1	0	15.2	5.5	0.87	63.8	68	0	3353	0	3353	0	3353	0	3353	0	3353	1	1685
0	73	1.53	60	25.6312	1.07	0.9	2	0	1626	2008	1	0	0	0	0	0	0	0	0	1	0	0	49.7										14.4	5.7	1.07	52.6	93	0	3353	0	3353	0	3353	0	3353	0	3353	0	3353
0	70	1.7	73	25.2595	1.22	1.24	3	0	1738	1756	1	1	1	0	0	0	0	0	0	1	0	0	61.9										13.6	6.6	1.24	45.3	75.4	0	3352	0	3352	0	3352	0	3352	0	3352	0	3352
0	41	1.7	63	21.7993	1.14	1.11	3	0	1311	1319	0	0	0	0	0	0	0	0	0	1	0	0	59.8	0	0	0	0	0	0	0	0	0	16.5	7.2	0.86		5.4	0	3351	0	3351	0	3351	0	3351	0	3351	0	3351
1	84	1.46	63	29.5553	1.08	1.04	3	0	3149	3240	1	1	0	0	0	0	0	0	0	0	0	0	57	0	0	0	0	0	1	0	1	0	14.8	5.5	0.53		40.1	0	3350	0	3350	0	3350	0	3350	0	3350	0	3350
0	75	1.69	65	22.7583	1.32	1.35	3	0	1517	1557	1	0	0	0	0	0	0	0	0	0	0	0	35.83										12.9	5.6	1.07	52.2	57.1	0	3349	0	3349	0	3349	0	3349	0	3349	0	3349
0	41	1.79	50	15.605	1.24	1.22	3	0	1464	1431	1	0	0	0	0	0	0	0	0	1	1	0	64.19	0	0	0	0	1	0	0	0	0	14	4.7	0.56	126	426	0	3346	0	3346	0	3346	0	3346	0	3346	1	2716
1	82	1.65	63	23.1405	1.37	1.25	3	0	1121	1162	0	1	0	0	0	0	0	0	0	0	0	0	70	1	0	0	1	0	0	0	0	0	13.9	5.3	0.74	56.3	11.7	0	3345	0	3345	0	3345	0	3345	0	3345	0	3345
0	76	1.6	67	26.1719	1.18	1.2	3	0	1620	1626	1	0	0	0	0	0	0	0	1	1	0	0	76	0	0	0	0	0	0	0	0	0	13.9	5.5	0.75		82.8	0	3341	0	3341	0	3341	0	3341	0	3341	0	3341
0	43	1.69	69	24.1588	1.09	1.06	3	0	1164	1226	0	0	0	0	0	0	0	0	0	1	1	0	35.78										18.2	8.3	0.62	111.2	131.3	0	3341	0	3341	0	3341	0	3341	0	3341	0	3341
0	74	1.61	55	21.2183	1.3	1.24	3	0	1713	1807	1	0	1	0	0	0	0	0	0	0	0	0	63	0	0	0	0	1	0	0	0	0	12.7		0.87	65.7		1	3340	0	3340	0	3340	0	3340	0	3340	0	3340
0	43	1.69	77	26.9598	1.02	1.07	3	0	1367	1349	1	1	0	0	0	0	0	0	0	1	1	0	17.5	0	0	0	1	0	1	1	0	1	19.7	9	1.12		169.8	0	3339	0	3339	0	3339	0	3339	0	3339	0	3339
1	68	1.46	48	22.5183	1	1.02	3	0	1869	1894	1	1	0	0	0	0	1	0	0	0	0	0	68	1	1	0	1	1	0	1	1	0	14.5	5.8	0.8		107.9	0	3336	0	3336	0	3336	0	3336	0	3336	0	3336
0	60	1.68	59	20.9042	0.86	0.87	1	1	2074	1763	1	0	1	0	1	0	0	0	0	1	0	0	72	1	0	1	0	0	1	0	1	0	14.4	8.4	0.84		278.9	0	3336	0	3336	0	3336	0	3336	0	3336	0	3336
0	69	1.66	65	23.5883	1.19	1.17	3	0	1513	1609	1	1	0	0	0	0	0	0	0	1	0	0	86.2	1	0	1	1	0	0	0	0	1	14.4	7.6	0.8	73.5	39.8	0	3335	0	3335	0	3335	0	3335	0	3335	0	3335
0	48	1.79	97	30.2737	1.08	1.11	3	0	1299	1306	1	1	0	0	0	0	1	0	0	1	0	0	44.2	1	1	0	1	1	0	0	0	0	13.1	5.6	0.88		27.4	0	3334	0	3334	0	3334	0	3334	0	3334	0	3334
1	75	1.43	53	25.9181	1.07	1.08	3	0	1572	1583	1	0	0	0	1	0	0	0	0	0	0	0	84.49	1	0	0	1	0	0	0	1	0	12.1	7.9	0.86	49	27.9	1	3333	0	3333	0	3333	0	3333	0	3333	1	3329
0	56	1.64	56	20.8209	1.19	1.16	3	0	1294	1301	1	1	0	0	0	0	0	0	0	0	0	0	72	1	1	0	1	0	1	0	0	0	14.4	5.5	0.78		23.1	0	3332	0	3332	0	3332	0	3332	0	3332	0	3332
1	72	1.44	65	31.3465	1.05	1.13	3	0	1333	1374	0	1	1	0	0	0	0	0	0	0	0	0	72.36	1	0	0	0	0	1	0	1	0	14.7	4	0.62	74	92.8	0	3328	0	3328	0	3328	0	3328	0	3328	0	3328
1	75	1.49	51	22.9719	0.98	0.92	2	0	2297	2586	1	1	1	1	0	0	0	0	0	0	0	0	82	1	0	1	1	0	1	1	1	0	13.4	5.6	0.62	70.1	112	0	3324	0	3324	0	3324	0	3324	0	3324	0	3324
0	56	1.66	62	22.4996	1.16	1.12	3	0	1272	1333	1	0	0	0	0	0	0	0	0	1	0	0	63.6	1	0	1	0	0	0	0	1	0	15.4	7.2	0.8		10.7	0	3324	0	3324	0	3389	0	3389	0	3389	0	3389
0	55	1.74	67	22.1297	0.92	1.11	2	0	1040	1144	1	1	1	0	1	0	0	0	0	1	0	0	69.4	1	1	0	1	0	0	1	1	0	13.3	4.7	1.01	60.8	33.7	0	3324	0	3324	0	3324	0	3324	0	3324	0	3324
1	70	1.62	47	17.9089	1.14	1.16	3	0	2045	2048	1	0	0	0	0	0	0	0	0	0	0	0	69.9										13.8	4.1	0.67	65.6	17	0	3323	0	3323	0	3323	0	3323	0	3323	0	3323
0	69	1.71	52	17.7832	1.2	1.19	3	0	1353	1348	0	0	0	0	0	0	0	0	0	0	0	0	75.2	1	0	0	0	0	1	0	0	0	13	6.9	1.46	38	22	0	3323	0	3323	0	3323	0	3323	0	3323	0	3323
0	76	1.71	51	17.4413	1.08	1.02	3	0	1756	1765	1	0	1	0	0	0	0	0	0	0	0	0	72.4	1	0	0	0	1	1	1	1	0	9.5	11.7	1.45	37.3	71.9	0	3322	0	3322	0	3322	0	3322	0	3322	0	3322
0	70	1.67	60	21.5139	1.39	1.37	3	0	1562	1613	1	1	1	0	0	0	0	0	0	1	1	0	73	1	1	0	1	0	0	0	0	1	15	5.7	0.81		34.5	0	3322	0	3322	0	3322	0	3322	0	3322	0	3322
0	68	1.57	58	23.5304	1.21	1.26	3	0	1596	1674	0	1	0	0	0	0	0	0	0	1	0	0	73.3	0	0	0	1	0	0	0	0	0	16.3	5.5	0.89	65.7	8.5	0	3321	0	3321	0	3321	0	3321	0	3321	0	3321
0	41	1.74	100	33.0295	1.09	1.17	3	0	1222	1254	0	0	0	0	0	0	0	0	0	1	0	0	52.3	0	0	0	0	0	0	1	0	0	16.2	6.1	0.74		7.1	0	3319	0	3319	0	3319	0	3319	0	3319	0	3319
0	58	1.71	82	28.0428	1.13	1.2	3	0	1379	1331	1	1	0	0	0	0	0	0	0	0	0	0	60.4	0	0	0	1	0	0	0	0	0	15.4	8.3	1.04	58	11.1	0	3318	0	3318	0	3318	0	3318	0	3318	0	3318
0	49	1.75	66	21.551	1.22	1.18	3	0	1114	1161	0	0	0	0	0	0	0	0	0	1	0	0	68.4	0	0	0	0	0	0	0	0	0	15.3	3.8	0.87	73.9	8.9	0	3315	0	3315	0	3315	0	3315	0	3315	0	3315
0	36	1.7	84	29.0657	1.24	1.19	3	0	1204	1165	1	1	0	0	0	0	0	0	0	0	0	0	62.41	0	0	0	0	0	0	0	0	0	14.8	6.3	0.75	95	21.1	0	3315	0	3315	0	3315	0	3315	0	3315	0	3315
0	65	1.55	58	24.1415	1.12	1.1	3	0	1480	1333	0	1	0	0	0	0	0	0	0	0	0	0	68	1	1	0	1	0	0	0	0	0	13	6.1	1.15	50.2	13	0	3311	0	3311	0	3311	0	3311	0	3311	0	3311
0	63	1.67	75	26.8923	1.25	1.24	3	0	1230	1264	0	1	0	0	0	0	0	0	0	1	0	0	58.75	1	0	0	1	0	1	0	1	0	17	6	0.86	69.7	11.1	0	3310	0	3310	0	3310	0	3310	0	3310	0	3310
0	52	1.71	70	23.939	1.17	1.14	3	0	1288	1288	0	1	0	0	0	0	0	0	0	0	0	0	66	1	0	0	0	0	0	0	0	0	14.5	5.4	0.96		5.2	0	3307	0	3307	0	3307	0	3307	0	3307	0	3307
0	73	1.65	70	25.7117	1.28	1.24	3	0	1674	1735	1	0	0	0	1	0	0	0	0	0	0	0	69	1	0	0	0	0	1	0	0	0	13.7	6.1	0.76	76.5	432.7	0	3304	0	3304	0	3212	0	3212	0	3212	0	3212
1	64	1.48	46	21.0007	1.2	1.18	3	0	1337	1410	1	1	1	0	0	0	0	0	1	0	0	0	56	0	0	0	1	0	1	1	0	0	12.8	5.7	0.92		23	0	3304	0	3304	0	3304	0	3304	0	3304	0	3304
1	62	1.51	41	17.9817	1.17	1.1	3	0	1216	1295	1	0	1	0	0	0	0	0	0	0	0	0	78.42	1	0	0	0	1	0	0	0	0	14.2	502	0.69	65.8	166.8	0	3304	0	3304	0	3304	0	3304	0	3304	0	3304
0	52	1.71	71.7	24.5204	1.24	1.25	3	0	1434	1506	1	0	0	0	0	0	0	0	0		0	0	85										13.2	6.2	0.79		8.1	0	3300	0	3300	0	3300	1	1109	0	3300	0	3300
0	81	1.66	59	21.4109	1.2	1.14	3	0	2359	2244	1	0	1	0	1	0	0	0	0	1	0	0	81	0	0	0	0	1	0	0	1	0	14.1	4.5	1.05	52.1	35.6	0	3298	0	3298	0	3298	0	3298	0	3298	0	3298
0	80	1.58	54	21.6311	0.91	1.12	2	0	1359	2482	1	0	1	0	0	0	0	0	0	0	0	0	77	1	1	1	1	0	0	0	0	0	13.8	3.2	0.9	61.9	10.8	0	3297	0	3297	0	3297	0	3297	0	3297	0	3297
1	70	1.48	49.3	22.5073	1.11	1.13	3	0	1909	1847	0	0	0	0	0	0	0	0	0	0	0	0	82	0	0	0	0	0	1	0	0	1	12.5	4.3	0.66		88.7	0	3296	0	3296	0	3296	0	3296	0	3296	0	3296
0	65	1.61	70	27.0051	0.58	0.34	1	1	903		1	1	1	0	1	0	1	0	0	0	0	1	67										13.7	6.1	0.94	62.6	106.1	0	3296	0	3296	0	3296	0	3296	0	3296	0	3296
0	67	1.65	60	22.0386	1.1	1.13	3	0	2174	2066	1	0	0	0	0	0	0	0	0		0	0	64	0	0	0	0	1	0	0	1	0	17	6.2	1.09		27.1	0	3290	0	3290	0	3290	0	3290	0	3290	0	3290
0	65	1.7	73	25.2595	1.17	1.21	3	0	1481	1459	1	0	0	0	0	0	0	0	0	0	1	0	68	1	0	0	0	0	1	1	0	0	13.7	6.1	0.83		331.4	0	3290	0	3290	0	3290	0	3290	0	3290	0	3290
0	69	1.61	54	20.8325	0.88	0.88	1	1	1093	1109	1	0	0	0	1	0	0	0	0	0	1	0	77.3	0	0	0	0	1	0	0	0	1	11.5	8.8	1.05	54.6	92.7	0	3289	0	3289	0	3289	0	3289	0	3289	1	3032
0	64	1.66	51	18.5078	1.07	1.03	3	0	1551	1639	0	0	0	0	0	0	0	0	0	0	0	0	63	0	0	0	0	0	0	0	0	0	15.5	4.9	0.83		13.7	0	3289	0	3289	0	3289	0	3289	0	3289	0	3289
1	81	1.5	48	21.3333	1.09	1.05	3	0	1812	1808	1	0	0	0	0	0	0	0	0	0	0	0	72.4	0	0	0	0	1	0	0	1	0	13.5	4.8	0.62	68.5	57	0	3288	0	3288	0	3288	0	3288	0	3288	0	3288
1	73	1.49	54	24.3232	1.2	1.19	3	0	2074	2044	1	0	0	0	0	0	0	0	0	0	0	0	79.2	1	1	0	0	0	1	0	0	0	12.7	5.1	0.79	54.2	46.5	0	3286	0	3286	0	3286	0	3286	0	3286	0	3286
0	78	1.5	58	25.7778	1.23	1.15	3	0	1875	1857	1	0	0	0	0	0	0	0	0	1	0	0	76.5	1	0	0	1	0	1	1	1	0	15.4	9	1.27	42.8	27.5	0	3285	0	3285	0	3285	0	3285	1	3282	0	3285
0	73	1.63	50	18.8189	1.13	1.16	3	0	1679	1569	0	0	1	1	0	0	0	0	0	0	0	0	80.9	1	0	0	1	1	0	0	1	0	12.4	7.6	1.03		97.4	0	3285	0	3285	0	3285	0	3285	0	3285	0	3285
0	55	1.73	67	22.3863	1.03	1.01	3	0	133	1298	0	0	0	0	0	0	0	0	0	1	0	0	63.6	0	0	0	0	0	0	0	0	0	12	4.7	0.61		22.5	0	3284	0	3284	0	3284	0	3284	0	3284	0	3284
0	57	1.59	53	20.9644	1.12	1.1	3	0	1318	1311	0	1	0	0	0	0	0	0	0	0	0	0	69.5	0	0	0	0	0	0	0	0	0	13.9	5.6	0.81		6.9	0	3283	0	3283	0	3283	0	3283	0	3283	0	3283
0	69	1.58	69	27.6398	1.07	1.12	3	0	1788	1681	1	0	0	0	0	0	0	1	0	1	0	0	65.9	1	0	0	0	0	1	0	0	0	11.5	4.4	9.27	5	29.1	0	3281	0	3281	0	3281	0	3281	0	3281	0	3281
0	47	1.62	57	21.7193	1.08	1.11	3	0	1313	1286	0	0	0	0	0	0	0	0	0	0	0	0	75	0	0	0	0	0	0	0	0	0	13.2	7.3	0.83		39.1	0	3276	0	3276	0	3276	0	3276	0	3276	0	3276
1	76	1.45	45	21.4031	1.08	1.08	3	0	2604	2377	1	1	1	0	0	0	0	0	0	1	0	0	74	1	0	0	1	1	0	0	1	0	13.1	5.2	0.56	78	15.7	0	3275	0	3275	0	3275	0	3275	0	3275	0	3275
0	57	1.61	61	23.533	1.14	1.13	3	0	1740	1642	0	0	0	0	0	0	1	0	0	1	0	0	67.9	1	0	0	0	0	0	1	0	0	18.1	6	1.01	60.1	25.4	0	3273	0	3273	0	3273	0	3273	0	3273	0	3273
0	67	1.66	78	28.306	1.15	1.16	3	0	1600	1590	1	1	1	0	0	0	1	0	0	1	0	0	35.9										14.7	7.8	0.91	64.3	533.6	0	3270	0	3270	0	3270	0	3270	0	3270	0	3270
0	74	1.49	48	21.6206	1.04	1.02	3	0	1654	1636	1	0	0	0	0	0	0	0	1	0	1	0	38	0	0	0	0	0	1	1	0	1	13.7	5.6	1.12		621	0	3269	0	3269	0	3269	0	3269	0	3269	0	3269
0	66	1.59	54	21.3599	1.07	1	3	0	1060	1082	1	0	0	0	0	0	1	0	0	1	0	0	68.7	1	0	0	1	1	0	1	0	0	15	5.1	0.64	95	12.8	0	3269	0	3269	0	3269	0	3269	0	3269	0	3269
0	56	1.6	71	27.7344	1.07	1.02	3	0	1407	1379	0	1	0	0	0	0	1	0	0	1	0	0	66	1	1	1	1	0	0	0	0	0	15.8	8.6	1.35		17.5	0	3268	0	3268	0	3268	0	3268	0	3268	0	3268
0	65	1.65	61	22.4059	1.06	1.02	3	0	1827	1893	1	1	0	0	0	0	1	0	0	1	0	0	56.32	1	1	0	1	1	0	0	1	0	13.4	5.6	0.72		43.3	0	3267	0	3267	0	3267	0	3267	0	3267	0	3267
0	72	1.62	57.5	21.9098	1.19	1.19	3	0	1598	1515	0	1	1	1	0	0	1	0	0	1	0	0	68.5	1	0	0	1	1	1	0	0	1	14.5	7.4	0.95		114.4	0	3265	0	3265	0	3265	0	3265	0	3265	0	3265
0	70	1.58	48	19.2277	1.18	1.15	3	0	1854	1713	0	0	0	0	0	0	1	0	0	1	0	0	63.4	1	1	0	1	0	1	0	0	0	14.4	5.3	392		56.2	0	3263	0	3263	0	3263	0	3263	0	3263	0	3263
1	48	1.51	51	22.3674	1.04	1	3	0	1009	1045	0	0	0	0	0	0	0	0	0	0	0	0	72	0	0	0	0	0	0	0	0	0	14.1	5.1	0.5		10.9	0	3261	0	3261	0	3261	0	3261	0	3261	0	3261
0	63	1.71	67	22.913	1.02	1.12	3	0	2483	2984	1	0	1	1	0	0	0	0	0	0	0	0	79.8	0	0	0	0	0	0	0	1	0	11.5	4.3	6.16	8.1	169.9	0	3260	0	3260	0	3260	0	3260	0	3260	0	3260
0	72	1.61	61.8	23.8417	1.11	1.17	3	0	1304	1324	1	0	0	0	0	1	0	0	0	0	1	0	81.3	0	0	0	0	0	0	0	0	0	14.2	5	1.07		46.7	0	3258	0	3258	0	3258	0	3258	0	3258	0	3258
1	74	1.46	54	25.3331	1.13	1.14	3	0	1712	1635	1	1	0	0	0	0	0	0	0	0	0	0	49.3										13.6	6	0.88	47.9	315.4	0	3256	0	3256	0	3256	0	3256	0	3256	0	3256
1	71	1.49	56	25.2241	1.12	1.07	3	0	1498	1460	0	0	0	0	0	1	0	0	0	0	0	0	66.9										14.4	5.2	0.58	76.5	11.9	0	3256	0	3256	0	3256	0	3256	0	3256	0	3256
0	79	1.58	52.5	21.0303	1.01	0.99	2	0	1217	1279	0	0	0	0	0	0	0	0	0	1	0	0	70	1	1	0	0	0	0	0	0	0	15	5	0.68			0	3255	0	3255	0	3255	1	2525	0	3255	0	3255
0	61	1.63	72	27.0993	1.16	1.14	3	0	1425	1488	1	0	0	0	0	0	0	0	0	1	0	0	60	1	1	0	0	0	0	0	1	0	16	6.6	0.85		6.9	0	3255	0	3255	0	3255	0	3255	0	3255	0	3255
0	54	1.74	79	26.0933	1.14	1.14	3	0	1223	1257	1	1	1	0	0	0	1	0	0	1	0	0	58	1	0	0	1	1	0	1	0	0	15.4	5	0.79		5	0	3254	0	3254	0	3254	0	3254	0	3254	0	3254
0	50	1.79	77.5	24.1878	1.22	1.27	3	0	1190	1164	0	0	0	0	0	0	0	0	0	0	1	0	81	0	0	0	0	0	0	0	0	1	13.3	3.9	0.89		5	0	3253	0	3253	0	3253	0	3253	0	3253	0	3253
1	36	1.49	44	19.8189	1.13	1.02	3	0	1129	1132	0	1	0	0	0	0	0	0	0	0	0	0	70.3	0	0	0	0	0	0	0	0	0	11	4.7	0.6		21.8	0	3249	0	3249	0	3249	0	3249	0	3249	0	3249
1	69	1.47	44	20.3619	1.18	1.13	3	0	1235	1178	0	1	1	0	0	0	0	0	0	0	0	0	35	1	0	0	0	1	0	1	0	0	13.8	3.4	0.77	56.6	394.5	0	3247	0	3247	0	3247	0	3247	0	3247	0	3247
0	84	1.6	63	24.6094	1.07	1.12	3	0	1951	2306	1	1	1	0	0	0	0	0	0	1	0	0	54.4	0	0	0	1	0	0	0	0	0	12.8	3	0.84	65.8	45.8	0	3246	0	3246	0	3246	1	2903	0	3246	0	3246
0	69	1.67	60	21.5139	1.14	1.13	3	0	1841	1886	1	1	0	0	0	0	0	0	0	0	0	0	81	0	0	0	0	0	0	0	0	0	15	6.9	0.98		5.3	0	3245	0	3245	0	3245	0	3245	0	3245	0	3245
0	53	1.74	74.4	24.5739	1.15	1.15	3	0	1521	1601	0	0	0	0	0	0	0	0	0	1	0	0	74	1	1	0	0	0	0	1	0	0	15.1	7.7	0.89		19.9	0	3243	0	3243	0	3243	0	3243	0	3243	0	3243
1	52	1.64	67	24.9108	1.12	1.17	3	0	1310	1313	0	1	0	0	0	0	0	0	0	0	0	0	72.59	0	0	0	0	0	0	0	0	0	12.7	4.6	0.64	75.2	22.3	0	3243	0	3243	0	3243	0	3243	0	3243	0	3243
0	46	1.73	77	25.7276	1.18	1.14	3	0	1297	1285	1	0	0	0	0	0	0	0	0	1	0	0	74.9	0	0	0	0	0	0	0	1	0	15.8	6.7	0.87	75.3	17.6	0	3241	0	3241	0	3241	0	3241	0	3241	0	3241
0	41	1.75	107	34.9388	0.95	0.93	2	0	1375	1357	1	0	0	0	0	0	0	0	0	1	0	0	69.5	0	0	0	0	0	1	0	0	0	14.6	6.3	0.91		5.3	0	3241	0	3241	0	3241	0	3241	0	3241	0	3241
0	62	1.72	61	20.6193	1.17	1.15	3	0	1790	1924	1	1	0	0	1	0	0	0	0	1	0	0	59	0	0	0	1	0	0	0	1	0	14.1	4	0.66		27.7	0	3240	0	3240	0	3240	0	3240	0	3240	0	3240
1	71	1.59	68	26.8977	1.18	1.09	3	0	2099	2096	1	1	1	0	0	0	0	0	0	1	0	0	73.4	1	1	0	1	1	0	1	0	0	13.8	6.6	0.85	50.4	45.6	0	3239	0	3239	0	3239	0	3239	0	3239	0	3239
0	57	1.69	69	24.1588	1.03	1.06	3	0	1269	1262	0	0	1	0	0	0	0	0	0	1	0	0	30	1	0	0	0	0	1	1	0	0	17.8	8.8	1.06		530	0	3239	0	3239	0	3239	0	3239	0	3239	1	2653
1	65	1.53	46	19.6506	1.06	1.06	3	0	1119	1180	0	0	0	0	0	0	0	0	0	0	1	0	66.4	0	1	0	0	0	0	1	0	1	13.1	5.1	0.74	60.1	103.8	0	3238	0	3238	0	3238	0	3238	0	3238	0	3238
0	22	1.8	74	22.8395	1.03	1.01	3	0	1291	1262	0	0	0	0	0	0		0	0	0	0	0	63.76	0	0	0	0	0	0	0	0	0	16.6	4.6	0.67	123.8	<5	0	3237	0	3237	0	3237	0	3237	0	3237	0	3237
0	55	1.76	78	25.1808	1.17	1.16	3	0	1392	1477	0	0	1	0	0	0	0	0	0	1	0	0	68	0	0	0	0	0	0	0	0	0	15.2	5.3	0.67	95.2	14.3	0	3234	0	3234	0	3234	0	3234	0	3234	0	3234
0	17	1.75	55	17.9592	1.04	0.97	2	0	886	835	0	0	0	0	0	0	0	0	0	0	0	0	73	0	0	0	0	0	0	0	0	0	16	7.6	0.8		17.5	0	3231	0	3231	0	3231	0	3231	0	3231	0	3231
0	80	1.55	59	24.5578	0.97	1.09	2	0	3450	2059	1	0	0	0	0	0	1	0	0	1	1	1	52.88	1	0	0	0	1	0	0	1	1	13.2	7.7	1.6		122.9	0	3229	0	3229	0	2221	1	266	0	2221	0	2221
1	62	1.54	57	24.0344	1.05	0.99	2	0	1909	1844	0	1	0	0	0	0	0	0	0	0	0	0	76	0	0	0	0	0	0	0	0	0	13	5.4	0.91		144.4	0	3229	0	3229	0	3229	0	3229	0	3229	0	3229
0	74	1.66	66	23.9512	1.25	1.24	3	0	1454	1383	1	1	0	0	1	0	0	0	0	1	0	0	96.1	0	0	0	0	0	1	1	1	0	11.7	5.5	1.66	32.4	77.9	0	3226	0	3226	0	3226	1	2426	0	3226	0	3226
1	53	1.54	45.1	19.0167	1.05	0.97	2	0	1229	1220	0	0	0	0	0	0	0	0	0	0	0	0	69.1										14.5	4	0.7		53.5	0	3226	0	3226	0	3226	0	3226	0	3226	0	3226
1	73	1.63	45	16.937	1.05	0.97	2	0	1802	1811	1	0	0	0	0	0	0	0	0	0	1	0	62	1	0	0	1	0	0	1	0	1	14.6	11	1.03		100.9	0	3223	0	3223	0	3223	0	3223	0	3223	0	3223
0	71	1.64	61	22.68	1.13	1.12	3	0	1585	1685	0	0	0	0	0	0	0	0	0	0	0	0	63.63										11.8	6.5	0.94	61.1	63.3	0	3223	0	3223	0	3223	1	2993	0	3223	0	3223
0	55	1.64	65	24.1672	1.08	1.06	3	0	1150	1151	0	0	1	0	0	0	0	0	0	1	0	0	30	1	0	0	0	0	1	0	0	0	13.2	7.1	0.78		199	0	3220	0	3220	0	3220	0	3220	0	3220	0	3220
0	75	1.58	52	20.83	1.14	1.1	3	0	1986	2045	0	1	1	1	0	0	0	0	0	0	0	0	67.12	1	1	0	1	0	1	0	0	0	13.6	7.3	1.01	55.6	22.7	0	3219	0	3219	0	3219	0	3219	0	3219	0	3219
0	78	1.62	57	21.7193	1.25	1.12	3	0	1817	1774	0	0	0	0	0	0	0	0	0	1	0	0	73.3	0	0	0	0	0	0	0	0	1	13.5	6.7	0.91	59.7	61.8	0	3218	0	3218	0	3218	0	3218	0	3218	0	3218
0	67	1.5	53	23.5556	1.12	1.07	3	0	1596	1542	1	1	1	0	0	0	0	0	0	0	0	0	36	0	0	0	1	0	1	1	0	1	10		0.14		210	0	3215	0	3215	0	3215	0	3215	0	3215	0	3215
0	43	1.65	58	21.3039	1.17	1.14	3	0	1191	1194	0	0	0	0	0	0	0	0	0	0	0	0	77.3	0	0	0	0	0	0	0	0	0	12.7	3.4	0.68		20.5	0	3214	0	3214	0	3214	0	3214	0	3214	0	3214
0	76	1.74	74.4	24.5739	1.21	1.17	3	0	1709	1730	0	0	0	0	0	0	0	0	0	0	0	0	67.1	1	0	0	0	0	0	0	0	0	13.8	6.6	0.91		32	0	3209	0	3209	0	3209	0	3209	0	3209	0	3209
0	49	1.78	75	23.6713	1.36	1.3	3	0	1013	1001	0	0	0	0	0	0	0	0	1	0	0	0	68.5	0	0	0	0	0	1	1	0	0	14.7	6.2	0.74		28.2	0	3209	0	3209	0	3209	0	3209	0	3209	0	3209
0	59	1.64	66	24.539	1.18	1.15	3	0	1393	1380	1	1	0	0	1	0	0	0	0	1	0	0	84.1	1	1	0	1	0	1	0	1	0	13.6	8	0.64		36.7	0	3208	0	3208	0	3208	0	3208	0	3208	0	3208
1	55	1.6	47	18.3594	1.07	1.02	3	0	1144	1225	0	0	0	0	0	0	0	0	0	0	0	0	80.8	0	0	0	0	0	0	0	0	0	13.3	4.4	0.54	89.1	29.9	0	3207	0	3207	0	3207	0	3207	0	3207	0	3207
1	77	1.43	67	32.7644	1.04	1.03	3	0	1440	1567	1	0	1	0	0	1	0	0	0	0	0	0	83	0	0	0	0	1	1	0	0	0	12.6	4.2	0.43	103.8	136.1	0	3206	0	3206	0	3206	0	3206	0	3206	0	3206
1	65	1.5	44	19.5556	1.08	1.1	3	0	2030	2126	1	0	0	0	0	0	0	0	0	0	0	0	59.6	0	0	0	0	1	0	1	0	1	15.1	7.5	0.69	64.9	138.7	0	3206	0	3206	0	3206	0	3206	0	3206	1	3157
0	56	1.73	86	28.7347	1.34	1.24	3	0	1594	1601	1	1	1	0	0	0	0	0	0	1	0	0	59	1	0	0	1	0	1	1	1	0	14.4	7.4	1.74		166.2	0	3204	0	3204	0	3204	0	3204	0	3204	0	3204
0	64	1.67	65	23.3067	1.19	1.18	3	0	1661	1624	0	1	0	0	0	0	0	0	0	1	0	0	79.3	1	0	0	0	0	0	0	0	0	14.1	7.7	0.9	66	26	0	3203	0	3203	0	3203	0	3203	0	3203	0	3203
0	41	1.63	76.5	28.793	1.1	1.14	3	0	1251	1235	1	0	0	0	0	0	1	0	0	1	0	0	71.3	1	1	0	0	1	0	0	0	0	16.9	8.1	0.93		7.9	0	3196	0	3196	0	3196	0	3196	0	3196	0	3196
0	75	1.6	60	23.4375	1.22	1.17	3	0	1570	1592	1	1	1	0	0	0	0	0	0	0	0	0		0	0	0	0	0	0	0	0	0	14.6	7.3	0.73		16	0	3195	0	3195	0	3195	0	3195	0	3195	0	3195
0	78	1.76	90	29.0548	1.25	1.13	3	0	2248	2268	1	1	0	0	0	0	0	0	0	1	0	0	70.1	0	0	0	0	0	0	0	0	0	15.7	6.4	1.02	54.4	31	0	3192	0	3192	0	3192	0	3192	0	3192	0	3192
0	69	1.68	64	22.6757	1.13	1.23	3	0	2119	2247	0	0	0	0	0	0	1	0	0	1	0	0	51.8	0	0	0	0	0	0	0	0	1	14.9	3.3	0.83	70.6	5.3	0	3192	0	3192	0	3192	0	3192	0	3192	0	3192
0	34	1.73	88	29.4029	1.23	1.27	3	0	1124	1109	0	0	1	0	0	0	0	0	0	0	0	0	73.6										15.8	4.1	0.68	107.5	32.8	0	3192	0	3192	0	3192	0	3192	0	3192	0	3192
0	57	1.77	55	17.5556	1.22	1.14	3	0	2265	2295	1	1	0	0	1	0	0	0	0	1	0	0	61	1	0	0	0	0	1	0	1	0	16.4	6.1	0.8		8.3	0	3191	0	3191	0	3191	0	3191	0	3191	0	3191
1	75	1.47	65	30.0801	1.12	1.1	3	0	1591	1564	1	1	0	0	0	0	0	0	0	0	0	0	41	1	0	0	1	0	0	0	0	0	13.7	6.7	0.67	64.4	38.6	0	3187	0	3187	0	3187	0	3187	0	3187	0	3187
0	68	1.58	52	20.83	1.18	1.04	3	0	1426	1347	0	0	0	0	0	0	0	0	0	0	1	0	72	0	0	0	0	0	0	0	0	0	14.2		0.8	73.8		0	3185	0	3185	0	3185	0	3185	0	3185	0	3185
0	62	1.78	74	23.3556	1.13	1.15	3	0	1625	1641	1	0	0	0	0	0	0	0	0	0	0	0	72.7	0	0	0	0	1	0	0	0	1	15.1	3.6	0.82	73.7	35.6	0	3185	0	3185	0	3185	0	3185	0	3185	0	3185
0	58	1.68	60	21.2585	1.1	1.13	3	0	1627	1577	1	1	1	0	0	0	0	0	0	0	0	0											16.6	7.3	1.06	56.8	74.6	0	3185	0	3185	0	3185	0	3185	0	3185	0	3185
0	58	1.57	54	21.9076	0.99	0.96	2	0	1881	1874	1	0	1	0	0	0	0	0	0	1	0	0	85	0	0	0	0	1	0	0	0	0	15.3	6.6	0.92	66.3	5.2	0	3185	0	3185	0	3185	0	3185	0	3185	0	3185
0	69	1.77	82	26.1738	1.38	1.3	3	0	1874	1985	0	0	1	0	0	0	1	0	0	1	0	0	40	1	1	0	0	1	0	0	0	0	13.8	6	0.86	67.9	137.9	1	3181	0	3181	0	3393	0	3393	0	3393	0	3393
0	71	1.65	73	26.8136	1.13	1.15	3	0	1981	1951	1	1	1	0	0	0	1	0	0	1	0	0	74.5	1	0	1	1	1	0	1	0	1	14.4	4.7	0.7		57.1	0	3180	0	3180	0	3180	0	3180	0	3180	0	3180
0	68	1.74	74	24.4418	1.19	1.14	3	0	1235	1261	0	0	0	0	0	0	0	0	0	0	0	0	40.79	1	0	0	1	1	0	1	0	1	12	8.7	0.93	62.6	166.7	0	3180	0	3180	0	3180	0	3180	0	3180	0	3180
1	66	1.55	47	19.563	1.19	1.15	3	0	1496	1411	1	1	0	0	0	0	0	0	0	0	0	0	83	0	0	0	1	0	0	0	1	0	14.2	4.5	0.7		15.7	0	3180	0	3180	0	3180	0	3180	0	3180	0	3180
1	56	1.75	68	22.2041	1.08	1.16	3	0	1580	1565	0	0	0	0	0	0	0	0	0	1	0	0	73	0	0	0	0	0	0	0	0	0	16	6	0.76			0	3178	0	3178	0	3178	0	3178	0	3178	0	3178
1	53	1.58	50	20.0288	1.4	1.3	3	0	1534	1504	1	0	0	0	0	0	0	1	0	0	0	0	64	0	0	0	0	0	0	0	1	0	7.2		8.76			0	3177	0	3177	0	3177	0	3177	0	3177	0	3177
0	55	1.65	59	21.6713	1.24	1.19	3	0	1334	1303	1	0	0	0	0	0	0	0	0	0	0	0	43	0	0	0	0	1	0	1	0	0	13	6.5	0.7		16.6	0	3176	0	3176	0	3176	0	3176	0	3176	0	3176
0	70	1.7	62	21.4533	1.13	1.11	3	0	1601	1633	1	0	0	0	0	0	1	0	0	1	1	0	61.74	1	0	0	0	0	1	0	0	1	14.5	7.7	1.3		100	0	3174	0	3174	0	3174	0	3174	0	3174	1	2302
0	65	1.69	59.3	20.7626	1.05	1	3	0	1250	1289	0	1	0	0	0	0	1	0	0	1	0	0	52	1	1	0	1	1	0	0	0	0	14.9	5.8	0.79		43.5	0	3174	0	3174	0	3174	0	3174	0	3174	0	3174
1	38	1.62	57	21.7193	1.16	1.14	3	0	1024	988	0	0	0	0	0	0	0	0	0	1	0	0	80.36	0	0	0	0	0	0	0	0	0	10.1	4.5	0.69	75.7	69.9	0	3173	0	3173	0	3173	0	3173	0	3173	0	3173
1	57	1.54	81	34.1542	1.36	1.27	3	0	1457	1450	1	1	0	0	0	0	0	0	0	0	0	0	84	0	0	0	0	0	1	0	0	0	12.7	7.6	0.55	86.4	12.9	0	3171	0	3171	0	3171	0	3171	0	3171	0	3171
1	49	1.63	54	20.3244	1.02	1.03	3	0	1436	1465	0	1	0	0	0	0	0	0	0	1	0	0	47.5	0	0	0	0	0	0	0	0	0	14	5	0.58	85.1	29.8	0	3169	0	3169	0	3169	0	3169	0	3169	0	3169
0	76	1.58	61	24.4352	1.02	0.8	1	1			1	0	0	0	0	0	0	0	0	0	0	0	37.4	0	0	0	0	0	0	0	0	0	15.4	7.1	0.91	62.1	66.7	0	3168	0	3168	0	3168	0	3168	0	3168	0	3168
0	72	1.69	62	21.7079	1.1	1.18	3	0	1737	1610	0	0	0	0	0	0	0	0	0	0	0	0	61	1	0	0	0	0	0	0	0	1	13.6	4.9	0.76		121.3	0	3166	0	3166	0	3166	0	3166	0	3166	0	3166
0	53	1.68	59.9	21.2231	1.21	1.18	3	0	1730	1690	1	0	0	0	0	0	0	1	0	1	0	0	62.6	1	1	0	0	0	1	0	0	0	12.6	4	9.77		453.7	0	3165	0	3165	0	3165	0	3165	0	3165	0	3165
1	81	1.44	44.1	21.2674	1.1	1.01	3	0	2127	2229	1	1	0	0	0	0	1	0	0	0	0	0	80.3	1	0	0	1	0	1	0	0	0	11.5	5	0.63		19.2	0	3164	0	3164	0	3164	0	3164	0	3164	0	3164
0	64	1.68	54	19.1327	1.18	1.24	3	0	1214	1344	0	0	0	0	0	0	0	0	0	0	0	0	71	0	0	0	0	0	0	0	0	0	14.7	5.3	0.86		20.3	0	3164	0	3164	0	3164	0	3164	0	3164	0	3164
0	68	1.64	50	18.5901	0.97	0.89	1	1	1843	1636	1	1	1	0	1	0	0	1	0	0	0	1	62	1	0	1	1	0	1	0	1	0	11.3	4.7	4.03		17.1	0	3163	0	3163	0	3163	0	3163	0	3163	0	3163
1	47	1.56	51.5	21.1621	1.22	1.2	3	0	1945	1975	1	1	1	1	0	0	0	1	0	0	0	0	28.5	0	0	0	1	0	1	1	1	0	11.5	2.9	4.92		287.9	0	3162	0	3162	0	3162	1	2761	0	3162	1	2761
0	57	1.69	71	24.8591	1.22	1.24	3	0	1248	1240	1	0	1	0	0	0	0	0	0	1	0	0	62.65	1	0	0	1	1	0	0	0	0	15.5	3.3	0.93	65.8	18.7	0	3158	0	3158	0	3158	0	3158	0	3158	0	3158
0	25	1.7	55	19.0311	1.15	1.09	3	0	1273	1296	0	0	0	0	0	0	0	0	0	0	0	0	38	1	1	0	0	0	0	0	0	1	15.5	6.4	0.84	93.2	<5	0	3154	0	3154	0	3154	0	3154	0	3154	0	3154
0	71	1.75	62	20.2449	1.24	1.2	3	0	1554	1585	1	0	0	0	0	0	0	0	0	1	1	0	84	1	1	0	0	0	1	0	0	1	15.5	7.1	0.81	71.9	79.4	0	3153	0	3153	0	3153	0	3153	0	3153	0	3153
1	21	1.64	55.1	20.4863	1.24	1.24	3	0	1262	1195	0	0	0	0	0	0	0	0	0	0	0	0	70.8	1	0	0	0	0	0	0	0	0	12.1	5.2	0.58		20	0	3153	0	3153	0	3153	0	3153	0	3153	0	3153
1	70	1.57	66	26.7759	1.19	1.13	3	0	1779	1682	1	1	0	0	0	0	0	0	0	0	0	0	81.5	0	0	0	0	0	0	0	0	0	12.9	6.7	0.67	65.6	13.6	0	3152	0	3152	0	3152	0	3152	0	3152	0	3152
1	56	1.51	50.2	22.0166	1.01	1	3	0	1352	1291	0	0	0	0	0	0	0	0	0	0	0	0	77.8	0	0	0	0	0	0	0	0	0	13.9	3.7	0.61		16.6	0	3152	0	3152	0	3152	0	3152	0	3152	0	3152
0	42	1.73	72	24.0569	0.98	0.98	2	0	1217	1286	0	1	0	0	0	0	1	1	0	0	0	0	29	1	0	1	1	0	0	1	0	0	14.5	4.7	0.65		18.5	0	3151	0	3151	0	3151	0	3151	0	3151	0	3151
1	73	1.55	64	26.6389	1.08	1.18	3	0	1976	1945	1	1	0	0	0	0	0	0	0	0	0	0	70.6	0	0	0	1	0	0	0	0	0	12.5	6.3	0.84	50.6	35.5	0	3150	0	3150	0	3150	0	3150	0	3150	0	3150
0	60	1.64	67	24.9108	1.14	1.08	3	0	1413	1506	0	0	0	0	0	0	0	0	0	1	0	0	63.7	1	0	1	1	0	0	1	0	0	15.6	7.6	0.92	65.6	<5	0	3149	0	3149	0	3149	0	3149	0	3149	0	3149
0	53	1.67	53.5	19.1832	0.77	0.75	1	1	1035	1107	0	1	1	0	0	0	0	0	0	1	0	1	72	1	1	1	1	0	0	0	0	0	12.7		0.63			0	3149	0	3149	0	3156	0	3156	0	3156	0	3156
0	28	1.74	105	34.6809	1.3	1.14	3	0	1251	1273	1	1	1	0	0	0	0	0	0	1	0	0	76	1	1	0	1	0	1	1	0	0	18	6.1	0.83	91.4	16.8	0	3149	0	3149	0	3149	0	3149	0	3149	0	3149
1	73	1.55	60	24.974	1.19	1.13	3	0	1790	1715	1	1	1	0	0	0	0	0	0	0	0	0	83.5	0	0	0	0	0	0	0	0	0	14.1	5.3	0.67	64.9	32	0	3144	0	3144	0	3144	0	3144	0	3144	0	3144
0	56	1.69	83	29.0606	1.2	1.05	3	0	1458	1389	1	1	1	0	0	0	1	0	0	1	0	0	79	1	1	0	1	0	0	0	0	0	15.1	14	0.99		17	0	3144	0	3144	0	3144	0	3144	0	3144	0	3144
0	77	1.73	77.6	25.928	1.2	1.14	3	0	2305	2339	1	0	1	0	0	0	0	0	0	1	0	0	80.8	1	1	0	1	1	0	1	0	0	15.6	6	1.35		19.1	0	3143	0	3143	0	3143	0	3143	0	3143	0	3143
0	34	1.59	69	27.2932	1.08	1.17	3	0	1223	1263	0	0	0	0	0	0	0	0	0	0	0	0	69.8	0	0	0	0	0	0	0	0	1	17.9	5.1	0.82	87.6	39.9	0	3143	0	3143	0	3143	0	3143	0	3143	0	3143
0	75	1.65	60.5	22.2222	1.11	1.14	3	0	1594	1630	0	1	1	0	0	0	0	0	0	1	0	0	68	1	0	0	1	0	1	0	0	1	13.7	3.4	0.74		187	0	3142	0	3142	0	3142	0	3142	0	3142	0	3142
0	69	1.66	67	24.3141	1.13	1.17	3	0	2356	2277	0	0	0	0	0	0	0	0	0	1	0	0	82.1	0	0	0	0	0	0	0	0	0	15.7	7.2	1.05	54.6	15.7	0	3142	0	3142	0	3142	0	3142	0	3142	0	3142
0	73	1.59	65	25.711	1.15	1.17	3	0	2157	2076	1	0	0	0	0	0	0	0	0	1	0	0	72										13.8	5.5	0.88	65.1	19.4	0	3141	0	3141	0	3141	0	3141	0	3141	0	3141
0	46	1.8	95	29.321	1.08	1.01	3	0	1728	1761	1	1	1	1	0	0	0	0	0	0	0	0	23.75	1	0	0	1	0	1	1	1	0	14.8	6.3	1.11		229	0	3138	0	3138	0	3138	0	3138	0	3138	1	803
0	68	1.64	70	26.0262	1.15	1.06	3	0	1433	1499	1	1	0	0	0	0	1	0	0	0	0	0	60	1	0	0	1	0	0	1	0	0	13.3	6.1	1.13	50.6	33.4	0	3135	0	3135	0	3135	0	3135	0	3135	0	3135
0	59	1.78	82	25.8806	1.24	1.19	3	0	1725	1669	0	1	1	0	0	0	0	0	0	0	0	0	88.7	1	0	0	1	0	0	0	0	0	14.2	5.7	1	60.2	18.1	0	3135	0	3135	0	3135	0	3135	0	3135	0	3135
0	69	1.7	84	29.0657	1.26	1.27	3	0	1800	1793	1	0	1	0	0	0	0	0	0	1	0	0	77	1	1	0	0	0	1	0	0	0	14.9	3.8	0.88		30.1	0	3134	0	3134	0	3134	0	3134	0	3134	0	3134
0	54	1.57	51.4	20.8528	1.05	1.05	3	0	1190	1155	0	1	0	0	0	0	0	0	0	1	0	0	71.2	0	0	0	0	0	0	0	0	0	14.2	4	0.67		16.7	0	3133	0	3133	0	3133	0	3133	0	3133	0	3133
0	80	1.73	78	26.0617	1.16	1.16	3	0	1830	1924	1	1	0	0	0	0	1	0	0	1	0	0	51.43	1	0	1	0	0	0	0	0	0	13.8	5.8	0.86	65.1	76.5	0	3130	0	3130	0	3130	0	3130	0	3130	0	3130
0	66	1.55	70	29.1363	1.08	1.08	3	0	1692	1673	1	0	1	0	0	0	1	0	0	0	0	1	76.7	0	0	0	1	0	1	1	0	0	15.5	7.7	0.88	67	150.5	0	3130	0	3130	0	3130	0	3130	0	3130	1	1897
1	54	1.58	52	20.83	1.15	1.11	3	0	1226	1272	1	0	0	0	0	0	0	0	0	1	0	0	83	1	0	0	0	0	0	1	0	0	13.3	4.5	0.72		20.3	0	3129	0	3129	0	3129	0	3129	0	3129	0	3129
0	62	1.67	73	26.1752	1.28	1.4	3	0	1518	1661	1	1	1	0	0	0	0	0	0	0	0	0	75.81	0	0	0	0	0	1	0	0	1	11	5.4	0.99	60	21.5	0	3126	0	3126	0	3126	0	3126	0	3126	0	3126
0	63	1.63	59	22.2063	1.19	1.25	3	0	2412	2311	1	1	0	0	0	0	0	0	0	1	0	0	81	1	1	0	1	0	0	0	1	0	15.6	7.6	1.06		13.8	0	3125	0	3125	0	3125	0	3125	0	3125	0	3125
0	47	1.7	83	28.7197	1.13	1	3	0	2732	2811	1	0	0	0	1	0	0	0	1	1	0	0	18.5	0	0	0	0	0	0	1	0	0	15.3	10.5	1.26		1980	0	3124	0	3124	0	3124	0	3124	0	3124	0	3124
0	53	1.7	78	26.9896	1.08	1.11	3	0	1259	1240	0	1	0	0	0	0	0	0	0	1	0	0	47.6	0	0	0	0	1	0	0	0	1	14	3.6	1.01	61.4	491.3	0	3120	0	3120	0	3120	0	3120	0	3120	0	3120
1	34	1.64	48.5	18.0324	1.04	0.98	2	0	944	1957	0	0	0	0	0	0	0	0	0	0	0	0	78	0	0	0	0	0	0	0	0	0	14.1	4.2	0.6		22.3	0	3119	0	3119	0	3119	0	3119	0	3119	0	3119
1	76	1.5	49	21.7778	1.22	1.18	3	0	2298	2231	0	1	1	1	0	0	0	0	0	0	0	0	54.43	1	0	0	1	0	0	0	0	0	11.9	6.3	0.79	53.5	140.4	0	3116	0	3116	0	3116	0	3116	0	3116	0	3116
0	66	1.65	58	21.3039	1.14	1.1	3	0	1946	1950	1	0	1	0	0	0	0	0	0	0	0	0	74.1	1	0	0	1	1	0	1	0	1	16.5	3.1	0.55		23.8	0	3116	0	3116	0	3116	0	3116	0	3116	0	3116
1	78	1.47	52	24.064	1.13	1.2	3	0	1894	1906	1	1	1	0	0	0	0	0	0	0	0	0	87	1	0	0	0	0	1	1	1	0	10.7	5.1	0.74	57.1	154.1	0	3115	0	3115	0	3115	0	3115	0	3115	0	3115
0	81	1.59	52.7	20.8457	1.17	1.05	3	0	1745	1736	1	0	1	0	0	0	1	0	0	0	0	0	67.5	1	0	0	1	1	0	0	0	0	15.3	0.3	0.86		20.8	0	3113	0	3113	0	3113	0	3113	0	3113	0	3113
0	79	1.65	57	20.9366	1.29	1.15	3	0	1840	1791	0	0	0	0	0	0	0	0	0	0	0	0	72.1	0	0	0	0	0	0	1	0	0	15.3	5.4	0.64		17.6	1	3113	0	3113	0	3113	0	3113	0	3113	0	3113
1	53	1.49	54	24.3232	1.13	1.16	3	0	1380	1354	1	1	0	0	0	0	0	0	0	0	1	0	86.7	0	0	0	1	0	0	0	0	0	14.1	4.5	0.58	83.3	17.2	0	3111	0	3111	0	3111	0	3111	0	3111	0	3111
1	42	1.55	47	19.563	1.05	1.11	3	0	1242	1220	0	0	0	0	0	0	0	0	0	1	0	0	75.1	0	0	0	0	0	0	0	0	0	14.4	6.7	0.77	65.3	44.5	0	3111	0	3111	0	3111	0	3111	0	3111	0	3111
1	45	1.6	47	18.3594	0.98	1.02	2	0	1294	1293	0	0	0	0	0	0	0	0	1	1	0	0	76.5	0	0	0	0	0	0	0	0	0	13.3	4.2	0.66		38.6	0	3109	0	3109	0	3109	0	3109	0	3109	0	3109
1	74	1.51	54	23.6832	1.1	1.1	3	0	1391	1324	0	0	0	0	0	0	0	0	0	0	0	0	79.55										14.7	3.5	0.54	81.8	14.7	0	3108	0	3108	0	3108	0	3108	0	3108	0	3108
1	73	1.45	51	24.2568	1.08	1.1	3	0	1810	1854	1	0	1	0	0	0	0	0	0	0	0	0	80.23	1	0	0	1	0	1	1	0	0	13.3	4.9	0.65	67	116.9	0	3108	0	3108	0	3108	0	3108	0	3108	0	3108
0	64	1.65	60	22.0386	1.12	1.09	3	0	1652	1627	1	1	1	0	0	0	0	0	0	0	0	0	63.2	1	0	0	0	1	0	0	0	0	14.7	5.9	0.72	84.2	80.3	0	3107	0	3107	0	3107	0	3107	0	3107	0	3107
1	64	1.5	40	17.7778	1.06	1.21	3	0	1218	1288	1	0	0	0	0	0	0	0	0	1	0	0	88.8	1	0	0	0	0	0	0	0	0	13.3	4.2	0.66	68.5	70.3	0	3106	0	3106	0	3106	0	3106	0	3106	1	1393
1	66	1.51	56.7	24.8673	1.13	1.14	3	0	1860	1891	1	1	0	0	0	0	0	0	0	0	0	0	77	1	1	0	1	0	1	0	1	0	12.1	5.4	0.62		33.9	0	3103	0	3103	0	3103	0	3103	0	3103	0	3103
0	79	1.6	53	20.7031	1.08	1.04	3	0	1141	1236	0	1	0	0	0	0	0	0	0	1	0	0	62.1	0	0	0	1	0	1	0	0	0	14.3	3	0.87	64.5	407.8	1	3101	1	3101	0	3101	0	3101	0	3101	0	3101
0	30	1.5	37	16.4444	1.23	1.18	3	0	1315	1281	0	0	0	0	0	0	0	0	0	0	0	0	85.8	0	0	0	0	0	0	0	0	0	22.5	8.9	0.98	74.7	568	0	3100	0	3100	0	3100	0	3100	0	3100	0	3100
0	74	1.65	65	23.8751	1.09	1.15	3	0	1758	1773	0	0	0	0	0	0	0	0	0	0	1	0	85.7	1	0	0	0	0	0	0	0	0	14.1	3.5	0.91	62.5	10.3	0	3099	0	3099	0	3099	0	3099	0	3099	0	3099
0	62	1.61	57	21.9899	1.18	1.2	3	0	1742	1836	1	1	1	0	0	0	0	0	0	1	0	0	48	1	0	0	1	0	1	1	0	1	15.9	5.1	0.99	60	110.4	0	3099	0	3099	0	3099	0	3099	0	3099	0	3099
0	61	1.66	68	24.677	1.11	1.03	3	0	1464	1487	1	1	1	0	0	0	0	0	0	1	0	0	57.2										13.2	4.7	0.94	63.8	82.2	0	3099	0	3099	0	3099	0	3099	0	3099	0	3099
0	64	1.68	71	25.1559	1.25	1.26	3	0	1342	1301	1	0	1	0	0	0	1	0	0	0	0	0	76.2	0	0	0	1	1	0	0	0	0	14	5.6	1.4	40.7	109.4	0	3095	0	3095	0	3095	0	3095	0	3095	0	3095
1	67	1.56	63	25.8876	1.13	1.09	3	0	2092	1982	1	0	0	0	0	0	0	0	0	0	0	0	61.7	0	0	0	0	0	0	1	0	0	14.4	6.6	0.98		40.1	0	3092	0	3092	0	3092	0	3092	0	3092	0	3092
0	59	1.77	68	21.7051	1.12	1.16	3	0	1911	1873	0	0	0	0	0	0	0	0	0	0	0	0	38	0	0	0	0	0	0	0	0	0	15.8	7.6	1.09	54.8	821.6	0	3091	0	3091	0	3091	0	3091	0	3091	0	3091
1	80	1.47	50	23.1385	1.13	1.06	3	0	1718	1817	1	0	0	0	0	0	0	0	0	0	1	0	72.6	0	0	0	0	0	1	1	1	1	14.1	6.7	0.8	52	80.6	0	3087	0	3087	0	3087	0	3087	0	3087	0	3087
0	73	1.58	65	26.0375	1.03	1.14	3	0	1935	1945	1	1	0	0	0	0	0	0	0	0	0	0	60.33	1	1	0	1	0	0	0	0	0	16.3	5.8	0.98	57.9	35.4	0	3086	0	3086	0	3086	0	3086	0	3086	0	3086
0	50	1.71	61	20.8611	0.97	0.95	2	0	1168	1212	0	0	0	0	0	0	0	0	0	0	0	0	15.8	1	0	0	0	1	0	1	0	0	15.1	7.7	0.84		205.1	0	3084	0	3084	0	3084	0	3084	0	3084	0	3084
1	83	1.46	60	28.1479	1.14	1.13	3	0	2174	2144	1	1	0	0	0	0	1	0	0	0	0	0	81.4	0	0	0	0	0	0	0	0	0	14.2	6.6	0.6	70.5	28.4	0	3083	0	3083	0	3083	0	3083	0	3083	0	3083
1	72	1.5	55	24.4444	1.22	1.13	3	0	1433	1466	1	1	1	0	0	0	0	0	0	0	0	0	78.7	0	0	0	1	0	1	0	0	0	13.1	5.5	0.61	72.2	9.7	0	3083	0	3083	0	3083	0	3083	0	3083	0	3083
0	47	1.68	76	26.9274	1.17	1.2	3	0	1307	1292	1	1	0	0	0	0	0	0	0	1	0	0	74	1	0	0	1	0	0	1	0	0	16.3	7.9	1.04	61.6	8.2	0	3079	0	3079	0	3079	0	3079	0	3079	0	3079
0	56	1.66	65	23.5883	0.92	0.97	2	0	1421	1436	1	0	0	0	0	0	0	0	0	0	1	0	80.2	0	0	0	0	0	0	0	0	1	17.9	7.4	0.89	69.4	40.7	0	3078	0	3078	0	3078	0	3078	0	3078	0	3078
0	34	1.77	87	27.7698	1.14	1.12	3	0	1315	1361	0	0	0	0	0	0	0	0	0	0	0	0	70										11.5	6	1.08	64.8	<5	0	3078	0	3078	0	3078	0	3078	0	3078	0	3078
0	46	1.65	53	19.4674	1.18	1.18	3	0	1564	1497	1	1	1	0	0	0	0	0	0	0	0	0	52										11.2	5.8	1.02		511.5	0	3077	0	3077	0	3077	0	3077	0	3077	0	3077
0	35	1.72	66	22.3094	1.15	1.09	3	0	1339	1412	0	0	0	0	0	0	0	0	0	0	0	0	68.65	0	0	0	0	0	0	0	0	0	15	6.9	0.81	88.1	39.1	0	3076	0	3076	0	3076	0	3076	0	3076	0	3076
0	32	1.67	49.5	17.7489	1.02	1.04	3	0	1201	1211	0	0	0	0	0	0	0	0	0	0	0	0	57.2	0	0	0	0	0	0	0	0	0	15	6.7	0.58		6.7	0	3073	0	3073	0	3073	0	3073	0	3073	0	3073
0	69	1.69	68.7	24.0538	1.17	1.14	3	0	1627	1601	0	1	0	0	0	0	0	0	0	1	0	0	72	1	0	0	1	0	0	1	1	1	15.7	6.3	0.76		19.4	0	3070	0	3070	0	3070	0	3070	0	3070	0	3070
0	66	1.46	35.9	16.8418	1.13	1.16	3	0	1826	1784	1	0	0	0	0	0	0	0	0	0	1	0	84.3	0	0	0	0	0	0	0	0	0	13.5	5.9	0.59		8.1	0	3070	0	3070	0	3070	0	3070	0	3070	0	3070
0	52	1.64	75	27.8852	1.25	1.3	3	0	1394	1378	1	1	0	0	0	0	0	0	0	1	1	0	69.4	0	0	0	0	0	0	0	1	0	15.3	6.4	0.93		9.4	0	3070	0	3070	0	3070	0	3070	0	3070	0	3070
0	62	1.7	85	29.4118	1.16	0.16	1	1	2026	2091	1	0	1	0	0	0	0	0	0	1	0	0		1	0	0	0	0	1	0	1	0	14.7	4.6	0.64	96.7	9.4	0	3066	0	3066	0	3066	0	3066	0	3066	0	3066
1	62	1.53	58	24.7768	1.14	1.14	3	0	1532	1457	0	0	0	0	0	0	0	0	0	0	1	0	54.7	0	0	0	0	0	0	0	0	0	15.5	4.1	0.7	64.8	92.7	0	3064	0	3064	0	3064	0	3064	0	3064	0	3064
0	75	1.67	68	24.3824	1.22	1.19	3	0	1678	1602	1	1	0	0	0	0	0	0	0	0	0	0	73	0	0	0	1	0	1	0	0	0	14.7	6.4	0.81	70.8	83.1	0	3061	0	3061	0	3061	0	3061	0	3061	0	3061
1	73	1.48	57	26.0226	1.1	1.1	3	0	1621	1804	1	0	1	0	0	0	0	0	0	0	0	0	50	0	0	0	0	0	1	0	0	0	9.3	8.9	1.92	20.5	124.8	0	3058	0	3058	0	3058	0	3058	0	3058	1	2519
0	63	1.61	61	23.533	1.16	1.14	3	0	1889	2094	0	0	1	1	0	0	0	0	0	0	0	0	78.2	0	0	0	0	0	1	1	0	1	13.3	6.4	1.59	35.6	197.3	1	3058	0	3058	0	3583	1	2575	0	3583	1	2527
0	64	1.62	66	25.1486	1.15	0.96	2	0	1817	2032	0	1	1	1	0	0	0	1	0	1	0	0	55	1	0	0	1	0	0	0	1	0	15.3	3.3	5.38		343	0	3057	0	3057	0	3057	0	3057	0	3057	0	3057
0	63	1.78	55	17.3589	1.21	1.19	3	0	1868	1728	1	1	0	0	0	0	1	0	0	0	0	0	71.2	0	1	0	1	1	0	0	0	0	14.9	6.2	0.77	78.6	46	0	3055	0	3055	0	3055	0	3055	0	3055	0	3055
0	78	1.63	86	32.3685	1.27	1.24	3	0	1641	1522	1	1	0	0	0	0	0	0	0	1	1	0	53.9	0	0	0	1	1	0	0	0	1	16.3	6	1.48	36.2	238.3	1	3054	1	3054	0	3054	0	3054	0	3054	0	3054
0	69	1.66	75	27.2173	1.16	1.24	3	0	1602	1569	0	0	1	0	0	0	1	0	0	0	0	0	61.6	1	1	0	0	1	0	0	0	0	14.9	5.6	0.87	67	46.3	0	3054	0	3054	0	3054	0	3054	0	3054	0	3054
1	60	1.64	55	20.4491	1.19	1.14	3	0	1583	1525	1	0	1	0	0	1	0	0	0	0	0	0	25.3	0	0	0	0	0	0	1	0	0	13.3	8.2	0.97	45.8	1343.6	0	3053	0	3053	0	3053	0	3053	0	3053	1	0
0	53	1.64	55.1	20.4863	1.23	1.18	3	0	1296	1305	0	0	0	0	0	0	0	0	0	0	0	0	66.2	0	0	0	0	0	0	0	0	0	13	4.7	0.62		58.6	0	3053	0	3053	0	3053	0	3053	0	3053	0	3053
0	74	1.59	52.8	20.8852	1.25	1.19	3	0	1460	1506	0	1	1	0	0	0	0	0	0	0	0	0	61.4	0	0	0	0	0	0	0	0	0	14.4	4.7	0.75		5	0	3052	0	3052	0	3052	0	3052	0	3052	0	3052
0	73	1.55	47	19.563	1.29	1.37	3	0	2052	1995	1	1	0	0	0	0	0	0	0	1	0	1	45	1	1	0	1	0	1	0	0	1	15.6	7.3	0.82		105	0	3052	0	3052	0	3052	0	3052	0	3052	0	3052
0	82	1.66	56.6	20.54	1.08	1.13	3	0	2445	1400	1	0	0	0	0	0	0	0	0	0	0	1	65.9	0	0	0	1	0	0	1	1	0	14.9	6	0.78		104.6	1	3050	0	3050	0	3050	0	3050	0	3050	1	1863
0	66	1.56	72	29.5858	0.99	1.04	2	0	1825	1808	1	0	0	0	0	0	0	0	0	0	0	0	86.1	0	0	0	0	0	1	0	0	1	11.7		0.8	74.4	64.3	0	3050	0	3050	0	3055	0	3055	0	3055	0	3055
1	47	1.53	46	19.6506	1.03	1.03	3	0	1120	1180	0	0	0	0	0	0	0	0	0	0	0	0	76	0	0	0	0	0	0	0	0	1	10.9	3.7	0.55	91.3	104.2	0	3049	0	3049	0	3049	0	3049	0	3049	0	3049
0	46	1.64	62	23.0518	1.19	1.3	3	0	1602	1628	0	0	0	0	0	0	0	0	0	0	0	0	71										14	5.8	0.64	105.3	31.6	0	3049	0	3049	0	3049	0	3049	0	3049	0	3049
0	16	1.72	100.6	34.0049	1.14	1.09	3	0	1166	1167	0	0	0	0	0	0	0	0	0	1	0	0	75	0	0	0	0	0	0	0	0	0	14.7	6.3	0.79		7.9	0	3049	0	3049	0	3049	0	3049	0	3049	0	3049
0	81	1.62	62	23.6244	1.04	1.08	3	0	1901	1935	0	0	1	0	0	0	0	0	0	1	0	0	73.9	0	0	0	0	0	0	0	0	0	16.3	5.9	0.76	74.2	29.1	1	3046	1	3046	0	3046	0	3046	1	3046	0	3046
0	50	1.64	52	19.3337	1.1	1.17	3	0	1314	1253	1	1	0	0	0	0	0	0	0	1	0	0	70.99	1	0	0	1	0	1	0	0	0	13.8	6.2	0.79	81.7	39.8	0	3046	0	3046	0	3046	0	3046	0	3046	0	3046
1	64	1.45	50.3	23.9239	1.22	1.21	3	0	1527	1502	0	1	1	1	0	0	0	0	0	0	0	0	69	1	0	0	1	0	0	0	0	0	12.3	4.5	0.64		11.2	0	3045	0	3045	0	3045	0	3045	0	3045	0	3045
0	74	1.63	54.8	20.6255	1.16	1.16	3	0	2136	2011	0	1	0	0	0	0	0	0	0	1	0	0	70	1	0	0	1	0	0	0	0	0	14.3	5.3	0.79		28.5	0	3044	0	3044	0	3044	0	3044	0	3044	0	3044
1	46	1.64	67	24.9108	1.3	1.24	3	0			0	0	0	0	0	0	0	0	0	0	0	0	49.63	0	0	0	0	0	0	0	0	0	12.7	4.4	0.57	88.4	103.4	0	3043	0	3043	0	3043	0	3043	0	3043	0	3043
0	65	1.51	45	19.736	1.16	1.16	3	0	1304	1320	0	1	0	0	0	0	1	0	0	1	0	0	75.9	1	0	0	1	1	0	0	0	0	14.2	3.3	0.63		13.4	0	3042	0	3042	0	3042	0	3042	0	3042	0	3042
1	77	1.5	47	20.8889	1.1	1.18	3	0	2279	2158	0	0	0	0	0	0	0	0	0	0	0	0	75.18	0	0	0	0	0	0	0	0	0	13.7	3.9	0.69	61.8	12.1	0	3041	0	3041	0	3041	0	3041	0	3041	0	3041
1	67	1.49	51	22.9719	1.03	1.14	3	0	1945	2023	1	1	0	0	0	0	0	0	0	0	0	0	73	1	1	0	1	0	0	0	1	0	12.4	4.8	0.66		27.7	0	3041	0	3041	0	3041	0	3041	0	3041	0	3041
1	38	1.6	60.7	23.7109	1.04	1.09	3	0	991	999	0	0	0	0	0	0	0	0	1	0	0	0	77.55	0	0	0	0	0	0	0	0	1	15.8	5.9	0.73		62.4	0	3040	0	3040	0	3040	0	3040	0	3040	0	3040
0	60	1.48	60.9	27.8031	1.09	1.4	3	0	1606	1625	1	0	0	0	0	0	0	1	0	1	0	0	61	1	0	0	0	0	1	1	1	0	11.9	1.8	3.99		345.1	0	3039	0	3039	0	3039	0	3039	1	2760	0	3039
0	72	1.65	73.9	27.1442	1.15	1.11	3	0	2205	2073	1	1	0	0	0	0	0	0	0	0	0	0	66	0	0	0	1	0	1	0	0	1	14.8	7.9	1.14		52.3	0	3036	0	3036	0	3036	0	3036	0	3036	0	3036
0	49	1.71	59	20.1771	1.18	1.14	3	0	1300	1389	0	1	1	0	0	0	0	0	0	1	0	0	75.9										14.1	4.8	0.37	188.4	44.4	0	3036	0	3036	0	3036	0	3036	0	3036	0	3036
0	71	1.63	51	19.1953		1.07	3	0	1356	1294	1	1	1	0	0	0	0	0	0	1	0	0		1	0	0	0	0	1	0	1	0	9.8	5.4	3.39		65.7	1	3034	0	3034	0	3034	0	3034	0	3034	0	3034
1	47	1.63	56.2	21.1525		1.24	3	0		1296	0	0	0	0	0	0	0	0	0	1	0	0	80.5	1	0	0	0	0	1	0	0	1	11.3	4.6	0.49		5	0	3034	0	3034	0	3034	0	3034	0	3034	0	3034
1	73	1.58	61	24.4352	1.21	1.3	3	0	1818	1835	1	0	0	0	0	0	0	0	0	0	1	0	85.05	0	0	0	0	0	1	0	0	1	12.6	5	0.89	47.5	88.1	0	3032	0	3032	0	3032	0	3032	0	3032	0	3032
0	63	1.64	67	24.9108	1.04	0.99	2	0	1390	1442	0	1	1	0	0	0	0	0	0	1	0	0	70	1	1	0	1	0	1	0	0	0	14.6	7.4	1.18	49.3	9.2	0	3032	0	3032	0	3032	0	3032	0	3032	0	3032
0	58	1.63	65	24.4646	1.22	0.92	2	0	1317	1285	0	0	0	0	0	0	1	0	0	0	0	0	56	1	0	0	1	0	1	0	0	0	14.3	5.1	0.96		51.2	0	3031	0	3031	0	3031	0	3031	0	3031	0	3031
1	77	1.5	53.8	23.9111	1.14	1.18	3	0	1565	1551	1	0	0	0	0	0	0	0	0	0	0	0	65.4	1	0	0	1	1	0	1	1	0	13.6	6.7	0.91		23.6	0	3030	0	3030	0	3030	0	3030	0	3030	0	3030
0	73	1.61	51	19.6752	1.01	1.11	3	0	1673	1736	0	1	1	0	0	0	0	0	0	1	0	0	88	0	0	0	0	0	0	0	0	0	10.5	7.9	1.74	30.9	192.3	0	3030	0	3030	0	3030	0	3030	0	3030	1	2673
0	61	1.68	75	26.5731	1.22	1.2	3	0	1790	1725	1	0	0	0	0	0	0	0	0	0	0	0	67	1	0	0	0	0	1	0	0	0	16	7.3	1.18		35.2	0	3030	0	3030	0	3030	0	3030	0	3030	0	3030
0	77	1.62	66	25.1486	1	0.96	2	0	1723	1891	1	0	1	1	0	0	0	0	0	1	0	0	55	1	0	0	0	1	0	1	1	1	13.2	4.5	1.28	42.6	240.3	0	3029	0	3029	0	3029	1	390	1	1335	1	614
1	89	1.54	57	24.0344	1.05	0.89	1	1	1713	1336	1	1	1	0	0	0	0	0	0	0	0	0	69.38	1	0	0	0	0	0	1	0	0	9	6.3	0.55	76	85.8	0	3027	0	3027	0	3027	0	3027	0	3027	0	3027
0	72	1.62	53.4	20.3475	1.11	1.04	3	0	1623	1515	0	0	0	0	0	0	0	0	0	1	0	0	33.4	0	0	0	0	1	0	1	0	0	14.3	6.9	1.28		369.6	0	3025	0	3025	0	3025	0	3025	0	3025	0	3025
0	73	1.53	47	20.0777	0.64	0.68	1	1	1531	1580	1	0	1	0	0	0	0	0	0	1	0	0	73.8										14.7	7.9	0.59	100.9	15.4	1	3024	0	3024	0	3024	0	3024	0	3024	0	3024
0	67	1.63	63	23.7118	1.11	1.08	3	0	1482	1552	0	1	1	1	0	0	0	0	0	1	1	0	63	1	0	0	0	0	0	0	0	0	15.3	6	0.64	94.6	17.6	0	3024	0	3024	0	3024	0	3024	0	3024	0	3024
1	77	1.44	60	28.9352	0.76	0.5	1	1	1574	1715	1	1	1	0	1	0	1	0	0	1	0	1	59.9	0	0	1	1	0	1	0	0	0	14.1	4.5	0.71	59.9	16.5	0	3023	0	3023	0	3023	0	3023	0	3023	0	3023
0	71	1.65	68	24.977	1.15	1.18	3	0	1819	1737	0	1	1	0	0	0	0	0	0	0	0	0	45.08	0	0	0	1	0	0	0	0	0	16.2	5.3	0.72		63	0	3023	0	3023	0	3023	0	3023	0	3023	0	3023
0	65	1.64	79	29.3724	1.14	1.11	3	0	1504	1487	1	1	1	0	0	0	0	0	0	1	0	0	72	1	0	0	1	0	0	1	1	0	14	6.4	1.17	49.3	15.7	0	3023	0	3023	0	3023	0	3023	0	3023	0	3023
0	77	1.52	67.8	29.3456	1.03	1.02	3	0	2326	2229	1	0	0	0	1	0	1	0	0	1	0	0	58	1	0	0	0	0	0	0	0	0	13.4	6.8	0.99		20.9	0	3022	0	3022	0	3022	0	3022	0	3022	0	3022
0	70	1.6	53	20.7031	0.53	0.55	1	1	1696	1078	1	1	1	0	0	0	0	0	0	1	0	0	56.9	0	0	0	0	0	1	0	0	0	13.7	6.3	1.22	46.1	130.4	0	3022	0	3022	0	3022	0	3022	0	3022	0	3022
0	66	1.66	60	21.7738	1.07	0.99	2	0	1941	1704	1	0	1	0	0	0	1	1	0	0	1	0	54.5	1	1	0	0	0	1	0	0	1	14.1	6.3	8.86		855.4	1	3021	1	3021	0	3021	0	3021	0	3021	0	3021
0	71	1.71	78	26.6749	1.4	1.34	3	0	1364	1358	0	0	0	0	0	0	0	0	0	0	0	0	74	1	1	0	0	1	0	0	0	0	12.8	7.3	1.1	51.4	50.8	0	3019	0	3019	0	3019	0	3019	0	3019	0	3019
0	66	1.62	60.6	23.091	1.18	1.15	3	0	1478	1541	0	1	0	0	0	0	0	0	0	1	0	0	76	1	1	0	1	0	0	0	1	0	16.2	5.4	0.77		<5	1	3018	1	3018	0	3018	0	3018	0	3018	0	3018
0	61	1.6	72.5	28.3203	1.14	1.13	3	0	1933	1934	1	1	1	0	0	0	0	0	0	1	0	0	78.8	1	1	0	1	0	0	0	1	0	17.6	6.9	0.86		27.7	1	3016	0	3016	0	3016	0	3016	0	3016	0	3016
0	65	1.55	65.4	27.2216	1.12	1.13	3	0	1378	1389	1	1	0	0	0	0	0	0	0	0	0	0	73.2	0	0	0	0	1	0	0	1	0	16.8	6.4	0.62		27.3	0	3015	0	3015	0	3015	0	3015	0	3015	0	3015
0	80	1.64	62	23.0518	1.22	0.14	1	1	1335	1374	0	1	0	0	0	0	0	0	0	1	0	0	80	1	0	0	1	0	0	1	0	0	14.7	4.9	0.83	67.6	67.6	0	3012	0	3012	0	3012	0	3012	0	3012	0	3012
0	79	1.54	57	24.0344	1.17	1.21	3	0	1738	1711	1	1	0	0	0	0	1	0	0	1	0	0	68	1	0	0	1	1	0	0	0	0	14	4.4	0.9		23.4	0	3009	0	3009	0	3009	0	3009	0	3009	0	3009
0	77	1.61	53	20.4467	1.18	1.15	3	0	1675	1738	0	1	0	0	0	0	1	0	0	0	0	0	58.6	0	0	0	1	0	0	0	1	0	15.1	5.1	0.96	58.3	84.3	0	3006	0	3006	0	3006	0	3006	0	3006	0	3006
0	74	1.64	67.5	25.0967	0.88	0.83	1	1	1201	1157	0	0	1	0	1	0	0	0	0	0	1	0	50.08	0	0	0	0	0	0	0	1	1	10.8	6.7	1.27		91.4	0	3006	0	3006	1	1182	0	3006	0	3006	1	2760
1	80	1.46	42	19.7035	1.17	1.14	3	0	2266	2264	1	1	0	0	0	0	0	0	0	0	0	0	63.01	0	0	0	1	0	0	0	1	0	13	4.7	0.57	75.4	16.1	0	3003	0	3003	0	3003	0	3003	0	3003	0	3003
1	62	1.52	57.2	24.7576	1.07	1.08	3	0	1576	1527	0	0	0	0	0	0	0	0	0	0	0	0	82.2	0	0	0	0	0	0	1	0	0	14	4.6	0.54		40.6	0	3003	0	3003	0	3003	0	3003	0	3003	0	3003
0	60	1.64	58	21.5645	1.19	1.25	3	0	1521	1596	1	1	0	0	0	0	1	0	0	1	0	0	69.1	1	0	0	1	0	1	0	0	0	14.7	6.4	0.69	89.9	5.1	0	3002	0	3002	0	3002	0	3002	0	3002	0	3002
1	62	1.52	42	18.1787	1.13	1.04	3	0	1550	1535	1	1	0	0	1	1	0	0	0	0	0	0	86.13	0	0	0	0	0	0	0	0	0	13.9	4.2	0.52	121.4	15.4	0	3000	0	3000	0	3000	0	3000	0	3000	0	3000
0	78	1.65	61	22.4059	1.26	1.21	3	0	1978	1885	1	1	0	0	0	0	0	0	0	1	0	0	71.9	0	1	0	1	0	0	0	0	0	13.7	9.9	1.45	37	26.7	0	2999	0	2999	0	2999	0	2999	0	2999	0	2999
1	75	1.43	45	22.006	1.1	1.13	3	0	1876	1820	1	1	0	0	0	0	1	0	0	0	0	0	81.8	1	1	0	1	0	0	0	1	0	13.1	4.3	0.68	63.3	56.4	0	2998	0	2998	0	2998	0	2998	0	2998	1	2966
0	75	1.48	52.1	23.7856	1.16	1.18	3	0	2797	2749	0	0	0	0	0	0	0	0	0	0	0	0	75	1	0	0	1	0	0	0	1	0	11.9	5.8	0.94		272.5	0	2998	0	2998	0	2998	0	2998	0	2998	0	2998
0	79	1.53	35	14.9515	1.15	0.49	1	1	1698	1156	1	0	1	0	0	0	0	0	0	1	0	1	83.6	1	1	0	0	0	0	0	1	0	12.7	3.7	0.71	80.5	19.7	0	2997	0	2997	0	2997	0	2997	1	3032	0	2997
0	74	1.53	69.6	29.7322	1.15	1.17	3	0	1622	1636	1	1	0	0	0	0	0	0	0	0	0	0	77.9	1	0	0	0	0	1	1	1	0	16.1	6.8	1.14		7.1	0	2996	0	2996	0	2996	0	2996	1	1	0	2996
0	71	1.65	74.2	27.2544	0.93	0.6	1	1	1747	809	1	0	0	0	0	0	0	0	0	1	0	0	68.7	1	0	0	0	0	1	0	1	0	13.9	8.3	0.96		152.6	0	2994	0	2994	0	2994	0	2994	0	2994	0	2994
1	71	1.53	39	16.6603	1.22	1.15	3	0	1461	1465	1	1	1	0	0	0	1	0	0	0	0	0	75.1	0	0	0	0	1	0	0	0	0	12.5	4.5	0.71	61.4	25.8	0	2993	0	2993	0	2993	0	2993	0	2993	0	2993
0	77	1.56	53	21.7784	1.02	1.02	3	0	1329	1370	0	0	0	0	0	0	1	0	0	0	0	0	59.4	1	1	0	1	1	0	0	1	0	12.9	5.4	0.78			1	2986	0	2986	0	2986	0	2986	0	2986	0	2986
1	43	1.57	57	23.1247	0.89	0.98	1	1	1151	1147	0	0	0	0	0	0	0	0	0	0	1	0	67.5	0	0	0	0	1	0	0	0	1	9.5	3.8	0.69	73.1	44.6	0	2985	0	2985	0	2985	0	2985	0	2985	0	2985
0	38	1.63	53	19.9481	1.35	1.33	3	0	1171	1187	0	0	0	0	0	0	0	0	1	0	0	0	27.6	0	0	0	0	1	0	1	0	1	15.8	5.5	0.7		141.3	0	2979	0	2979	0	2979	0	2979	0	2979	0	2979
0	60	1.64	74	27.5134	1.14	1.14	3	0	1618	1546	0	0	0	0	0	0	0	0	0	0	0	0	68	1	0	0	1	1	0	0	0	0	16.2	7.3	0.79		7.5	0	2976	0	2976	0	2976	0	2976	0	2976	0	2976
1	60	1.66	61.1	22.173	1.09	1.03	3	0	1266	1272	0	1	0	0	0	0	0	0	0	0	0	0		0	0	0	0	0	0	0	0	1	13.4	6.5	0.71		67.8	0	2976	0	2976	0	2976	0	2976	0	2976	0	2976
0	55	1.81	95	28.9979	1.33	1.38	3	0	1424	1452	1	1	0	0	0	0	0	0	0	0	0	0	70.1	1	0	0	1	0	1	0	0	0	15.4	6.9	0.9	66.3	24.5	0	2976	0	2976	0	2976	0	2976	0	2976	0	2976
0	53	1.7	70	24.2215	1.22	1.24	3	0	1417	1453	1	1	1	0	0	0	0	0	0	1	0	0	50.46	1	1	0	1	1	0	0	0	0	16.1	7.9	0.91	68.8	17.2	0	2976	0	2976	0	2976	0	2976	0	2976	0	2976
0	31	1.66	52.9	19.1973	0.84	0.93	1	1	1178	1139	0	0	0	0	0	0	0	0	0	0	0	0	27	0	0	0	0	1	0	1	0	0	15.4	3.1	0.77		34.6	0	2975	0	2975	0	2975	0	2975	0	2975	0	2975
0	68	1.62	74	28.1969	1.15	1.09	3	0	1419	1369	0	0	1	0	0	0	0	0	0	0	1	0	70	0	0	0	0	0	0	0	0	1	14.6	7.1	1.11	51.6	95.8	0	2974	0	2974	0	2974	0	2974	0	2974	0	2974
1	54	1.54	45	18.9745	0.49	0.76	1	1	1251	1304	0	1	1	0	0	0	0	0	0	1	0	1	72.3	0	1	1	1	1	0	0	0	0	12.5	4.3	0.67	70.7	20.2	0	2973	0	2973	0	2973	0	2973	0	2973	0	2973
0	78	1.53	59	25.204	1.19	1.26	3	0	1451	1354	1	1	0	0	0	0	0	0	0	0	0	0	84.3	0	0	0	1	0	0	0	1	0	13.3	9	0.8		104.2	0	2972	0	2972	0	2972	0	2972	0	2972	0	2972
0	67	1.6	69	26.9531	1.37	1.24	3	0	1954	2102	1	1	0	0	0	0	0	0	0	0	0	0	61	1	0	0	1	0	1	1	1	0	15	5.8	0.7		29.5	0	2972	0	2972	0	2972	0	2972	0	2972	0	2972
1	62	1.5	54	24	1.08	0.99	2	0	1282	1303	0	0	0	0	0	0	0	0	0	0	0	0	41	0	0	0	1	0	0	0	0	1	13.7	4.9	0.73		35.7	0	2972	0	2972	0	2972	0	2972	0	2972	0	2972
0	73	1.65	63	23.1405	0.95	0.85	1	1	2094	2294	1	1	1	0	0	0	0	0	0	1	0	0	85.5	0	0	0	0	0	1	0	0	0	12.9	7.5	0.77	75.4	32.7	0	2969	0	2969	0	2969	0	2969	0	2969	0	2969
0	40	1.64	83	30.8596	0.93	0.98	2	0	1136	1079	0	0	0	0	0	0	0	0	1	0	0	0	26	1	0	0	0	0	0	0	0	0	15.3	9.7	1.14		406.7	0	2968	0	2968	0	2968	0	2968	0	2968	1	931
1	61	1.64	53	19.7055	1.16	1.14	3	0	1905	1932	1	0	0	0	0	0	0	0	0	0	0	0	71	0	0	0	0	1	1	1	1	0	12.6	5	0.56	83.1	135.6	0	2963	0	2963	0	2963	0	2963	0	2963	0	2963
0	70	1.67	63	22.5896	1.28	1.22	3	0	1932	1813	1	0	1	0	0	0	0	0	0	1	1	0	63	0	0	0	0	1	1	0	0	1	11.1	7.8	1.91	28.2	222	0	2962	0	2962	0	2962	0	2962	0	2962	1	302
1	78	1.36	40	21.6263	0.92	0.99	2	0	1227	1319	1	0	0	0	0	0	0	0	0	0	0	0	83.96	0	0	0	0	0	0	0	0	0	10.2	5	0.65	65.8	210.2	0	2961	0	2961	0	2961	0	2961	0	2961	0	2961
1	64	1.52	64.8	28.0471	1.09	1.16	3	0	1416	1409	0	1	0	0	0	0	0	0	0	0	0	0	57.8	0	0	0	1	0	0	0	1	0	13.6	4.8	0.62		13.6	0	2961	0	2961	0	2961	0	2961	0	2961	0	2961
0	76	1.68	71.9	25.4748	1.12	1.18	3	0	2317	2632	1	0	1	0	0	0	0	0	0	1	0	0	51.9	1	1	0	1	0	1	0	0	0	12.7		1.28		85	0	2960	0	2960	0	2966	0	2966	0	2966	0	2966
0	69	1.63	64	24.0882	1.11	1.06	3	0	1406	1504	1	1	0	0	1	0	0	0	0	1	0	0	73.36	1	0	0	0	0	0	1	0	1	16.4	7.2	1.06	54	119.8	0	2960	0	2960	0	2960	0	2960	0	2960	0	2960
0	68	1.55	42.2	17.565	0.97	0.92	2	0	1477	1480	0	0	1	0	1	0	0	0	0	0	0	0	30.3	0	0	0	0	0	1	1	0	1	13.3	5.9	0.91		414	0	2960	0	2960	0	2960	0	2960	0	2960	1	2492
0	57	1.7	77	26.6436	1.12	1.13	3	0	1397	1545	0	1	1	0	0	0	0	0	0	1	0	0	54.5	1	0	0	1	1	0	0	0	1	13.7	5.1	1.02	59.5	62	0	2960	0	2960	0	2960	0	2960	0	2960	0	2960
0	54	1.74	83.9	27.7117	1.18	1.17	3	0	2023	2167	1	1	0	0	0	0	0	0	0	1	0	0	87	0	0	0	0	0	1	0	0	0	14.3	8.7	0.89		188.7	0	2960	0	2960	0	2960	0	2960	0	2960	0	2960
1	71	1.48	60.1	27.4379	0.98	1.1	2	0	1257	1383	1	1	1	0	1	0	0	0	1	0	0	0	68.71	0	1	0	0	1	0	0	0	0	9.7	5.9	1.53		210	0	2957	0	2957	0	2957	1	2608	0	2957	0	2957
0	31	1.73	59	19.7133	1.24	1.13	3	0	1244	1272	1	0	0	0	0	0	0	0	0	0	0	0	59.07	0	0	0	0	1	0	0	0	1	15.8	6.4	0.79	93.7	8.2	0	2957	0	2957	0	2957	0	2957	0	2957	0	2957
0	74	1.47	44	20.3619	1.21	1.03	3	0	1597	1647	1	0	1	0	0	0	0	0	1	0	0	0	30	1	0	0	1	0	1	0	0	0	13.7	4.1	0.9		1677.8	0	2955	0	2955	0	2959	0	2959	0	2959	0	2959
0	81	1.57	63	25.5588	1.01	0.8	1	1	2627	2054	1	1	1	1	0	0	0	0	0	0	0	0	74.3	1	1	0	1	1	0	0	1	0	12.4	3.8	1.26	42.7	26.6	0	2952	0	2952	0	2952	0	2952	0	2952	0	2952
1	74	1.47	46	21.2874	1.12	1.09	3	0	1865	1999	1	1	0	0	0	0	0	0	0	0	0	0	72	1	1	0	1	0	0	0	1	1	13.2	6.1	0.72		40.2	0	2952	0	2952	0	2952	0	2952	0	2952	0	2952
0	62	1.65	71	26.079	1.18	1.1	3	0	1348	1454	1	1	0	0	0	0	0	0	0	1	0	0	62.3	0	0	0	0	0	1	1	0	1	14.4	9.2	1.17	50	186.3	0	2951	0	2951	0	2951	1	1596	0	2951	0	2951
0	69	1.64	62	23.0518	0.65	1.03	1	1	1056	1779	0	1	0	0	0	0	1	0	0	1	0	0	55.23										14.1	6.3	0.96	60.2	93.4	0	2950	0	2950	0	2950	0	2950	0	2950	0	2950
0	66	1.71	67.9	23.2208	1.25	1.17	3	0	1337	1405	0	0	0	0	0	0	0	0	0	1	0	0	62	0	0	0	0	0	0	0	0	0	16.3	7.2	0.9		21	0	2950	0	2950	0	2950	0	2950	0	2950	0	2950
0	51	1.65	71	26.079	1.26	1.22	3	0	1847	1827	1	1	1	0	0	0	0	0	0	1	0	0	60.33	1	0	0	1	0	0	1	0	1	15.2	4.2	0.82	78	20.4	0	2949	0	2949	0	2949	0	2949	0	2949	0	2949
0	75	1.55	55.3	23.0177	1.23	1.23	3	0	1481	1475	0	0	0	0	0	0	0	0	0	1	1	0	55.2	0	0	0	0	0	1	0	0	0	13.2	7.2	1.19		174.5	1	2948	0	2948	0	2952	0	2952	0	2952	0	2952
1	66	1.56	56	23.0112	1.17	1.2	3	0	1273	1252	1	1	0	0	0	0	0	0	0	0	0	0	68.24	0	0	0	1	1	0	0	0	1	12.9	2.6	0.62	72.7	53	0	2948	0	2948	0	2948	0	2948	0	2948	0	2948
0	43	1.6	54	21.0937	1.11	1.06	3	0	1486	1620	0	0	0	0	0	0	0	0	1	0	0	0	71.2	0	0	0	0	0	0	0	0	0	17.5	4.1	0.63		35.6	0	2948	0	2948	0	2948	0	2948	0	2948	0	2948
0	65	1.61	61.4	23.6874	1.29	1.2	3	0	1567	1581	0	0	0	0	0	0	0	0	0	0	0	0	64.5	1	0	0	0	0	0	0	0	0	15.1	6.4	1.04		86.1	0	2947	0	2947	0	2947	0	2947	0	2947	0	2947
1	68	1.54	70	29.5159	1.16	1.17	3	0	1710	1739	1	0	0	0	0	0	0	0	0	0	0	0	44.6	0	0	0	0	0	0	0	0	0	13.2	7.6	1.31	31.8	39.7	0	2946	0	2946	0	2946	0	2946	0	2946	0	2946
1	77	1.42	39	19.3414	0.93	1.07	2	0	2453	2341	1	0	0	0	0	0	0	0	0	0	0	0	73.7	1	0	0	1	0	0	0	1	0	11	5.7	0.93	44.6	92.8	0	2944	0	2944	0	2944	0	2944	0	2944	0	2944
0	76	1.66	55	19.9594	1.04	0.96	2	0	2060	2293	1	1	0	0	0	0	1	0	0	1	0	0	68	1	0	1	1	1	0	0	0	0	14.5	6.2	1.01		38.3	1	2944	1	2944	0	2944	0	2944	1	2944	0	2944
1	75	1.49	50	22.5215	1.15	1.13	3	0	1811	1757	0	0	0	0	0	0	0	0	0	0	0	0	74	0	0	0	0	0	0	0	1	0	13	4.5	0.64		20.7	0	2944	0	2944	0	2944	0	2944	0	2944	0	2944
0	68	1.53	63	26.9127	1.11	1.17	3	0	1456	1375	1	1	1	0	0	0	0	0	0	0	0	0	71.6	1	0	0	1	0	1	0	0	1	12.9	5.9	0.84	69.9	189.7	0	2944	0	2944	0	2944	0	2944	0	2944	0	2944
1	77	1.54	62.6	26.3957	1.12	1.16	3	0	1923	1777	1	1	0	0	0	0	0	0	0	0	0	0	80.9	1	1	0	1	0	0	0	1	0	13.9	4.5	0.69		76.8	0	2943	0	2943	0	2943	0	2943	0	2943	0	2943
1	74	1.55	66	27.4714	1.1	1.09	3	0			1	0	0	0	0	0	0	0	0	0	0	0	56.4	1	0	0	0	1	0	0	0	0	12.4	3.4	0.69	62.6	210	0	2942	0	2942	0	2942	0	2942	0	2942	0	2942
0	65	1.57	57.8	23.4492	1.06	0.93	2	0	1685	1834	1	1	1	0	0	0	0	0	0	0	0	0	93.7	1	0	0	1	0	1	0	0	0	14	6.5	0.75		6.8	0	2941	0	2941	0	2941	0	2941	1	688	0	2941
1	60	1.41	54	27.1616	1.15	1.16	3	0	1265	1234	1	1	0	0	0	0	0	0	0	0	0	0	42.1	0	1	0	1	0	1	0	0	0	13.2	6.3	0.61	76	117.5	0	2941	0	2941	0	2941	0	2941	0	2941	0	2941
1	80	1.46	54	25.3331	1.08	1.1	3	0	1943	2096	1	1	1	0	0	0	0	0	0	0	0	0	75.17	0	0	0	0	0	0	0	0	0	11.4	4.5	0.64	66.4	128.9	0	2940	0	2940	0	2940	0	2940	0	2940	0	2940
1	75	1.54	46	19.3962	1.21	1.3	3	0	1543	1429	0	0	0	0	0	0	0	0	0	0	0	0	71	0	0	0	0	0	0	0	0	1	11.1	4.2	0.56	78.3	191.9	0	2940	0	2940	0	2940	0	2940	0	2940	0	2940
1	40	1.53	51	21.7865	1.06	1.1	3	0	1012	1010	0	0	0	0	0	0	0	0	0	0	0	0	66.8	0	0	0	0	0	0	1	0	0	14	3.7	0.64	81	14.1	0	2939	0	2939	0	2939	0	2939	0	2939	0	2939
1	76	1.41	42.1	21.176	1.07	1.02	3	0	1385	1308	1	0	0	0	0	0	0	0	1	0	0	0	77.4	0	0	0	0	1	0	0	0	0	13.9	5.1	0.74		294.7	0	2938	0	2938	0	2938	0	2938	0	2938	0	2938
0	68	1.65	64	23.5078	1.16	1.18	3	0	2318	2358	1	1	0	0	1	0	0	0	0	1	0	0	83.8	0	0	0	0	0	1	0	0	0	14.7	6	1.11	51.6	5.2	0	2937	0	2937	0	2937	0	2937	0	2937	0	2937
0	49	1.66	66	23.9512	1.16	1.18	3	0	1383	1435	0	1	0	0	0	0	0	0	0	1	0	0	61.4	1	0	0	0	0	0	0	0	0	15.1	6.8	1.46	42	22.6	0	2937	0	2937	0	2937	0	2937	0	2937	0	2937
1	56	1.56	80	32.8731	1.14	1.11	3	0	1581	1555	1	1	1	0	0	0	0	0	0	0	0	0	47.9	1	1	0	1	1	0	1	0	0	13.4	4.1	0.47	103.1	34.6	0	2935	0	2935	0	2935	0	2935	0	2935	0	2935
0	71	1.73	72	24.0569	1.31	1.22	3	0	1644	1687	0	1	1	0	0	0	0	0	0	0	0	0	69.2	0	0	0	1	0	0	0	0	0	13.9	4.3	0.72		131.2	0	2933	0	2933	0	2933	0	2933	0	2933	0	2933
0	56	1.83	87.1	26.0085	1.23	1.08	3	0			1	1	0	0	0	0	0	0	0	0	1	0	59.8	1	0	0	1	0	1	1	0	1	15.6	9.7	1.27		119.6	0	2932	0	2932	0	2932	0	2932	0	2932	0	2932
1	71	1.44	44.3	21.3638	1.06	1.07	3	0	1773	1742	1	1	1	0	0	0	0	0	0	0	0	0	78.4	1	1	0	1	0	1	0	1	0	10.5	6.9	1.37		62.3	0	2930	0	2930	0	2930	0	2930	0	2930	0	2930
1	68	1.56	54	22.1893	1.22	1.16	3	0	1308	1299	1	1	1	0	1		0	0	1	0	1	0	90.25	0	0	0	0	0	0	0	0	1	12	9.2	1.91		84	0	2930	0	2930	0	2930	0	2930	0	2930	0	2930
0	63	1.65	63	23.1405	1.22	1.25	3	0	1773	1747	0	1	0	0	0	0	1	0	0	1	0	0	68	1	1	0	1	0	0	0	0	0	15.1	8.3	0.86		70.1	0	2930	0	2930	0	2930	0	2930	0	2930	0	2930
0	56	1.66	81.5	29.5761	1.11	1.15	3	0			1	1	0	0	0	0	0	0	0	0	1	0	62.2	0	0	0	1	1	0	1	0	1	17.1	7.1	1.19		87.9	0	2930	0	2930	0	2930	0	2930	0	2930	0	2930
1	77	1.53	53.1	22.6836	1.2	1.14	3	0	1728	1759	1	0	0	0	0	0	0	0	0	0	0	0	87.9	0	0	0	0	0	1	0	1	0	12.7	4.4	0.61		22.5	0	2928	0	2928	0	2928	0	2928	0	2928	0	2928
1	79	1.42	49	24.3007	1.24	1.1	3	0	1831	1876	1	1	0	0	0	0	0	0	0	0	0	0	75.9	0	0	0	1	0	1	0	1	0	13.8	5.4	0.6	71.5	16.4	0	2927	0	2927	0	2927	0	2927	0	2927	0	2927
0	37	1.75	83	27.102	1.02	1.06	3	0	1217	1175	1	1	0	0	0	0	0	0	0	1	1	0	56	1	0	0	0	0	0	1	0	1	18	4.1	0.99	69.6	24.4	0	2923	0	2923	0	2923	0	2923	0	2923	0	2923
1	57	1.48	57.4	26.2053	1.18	1.15	3	0	1603	1700	0	1	1	1	0	0	0	0	0	0	0	0	74.47	1	0	0	1	0	0	0	1	0	12.2	3.4	0.65		8	0	2922	0	2922	0	2922	0	2922	0	2922	0	2922
1	41	1.6	50	19.5312	0.98	1.02	2	0	1175	1233	0	0	0	0	0	0	0	0	0	0	0	0	80.58	0	0	0	0	0	0	0	0	0	13.4	2.9	0.53	98.9	13.2	0	2922	0	2922	0	2922	0	2922	0	2922	0	2922
0	79	1.62	60	22.8624	0.61	0.86	1	1	811	979	1	1	0	0	1	0	0	0	0	1	0	1	73.9										10.2	6.5	1.43	37.4	101.8	0	2921	0	2921	0	2921	0	2921	0	2921	0	2921
0	67	1.58	70	28.0404	1.06	0.74	1	1	1715	1758	1	0	0	0	0	0	0	0	1	0	1	0	45	0	0	0	0	0	1	0	0	1	15.3		1.4		983	0	2918	0	2918	0	2918	0	2918	0	2918	0	2918
1	62	1.55	56	23.3091	1.21	1.15	3	0	1463	1447	0	1	0	0	0	0	0	0	0	0	0	0	59.9										14.5	5.3	0.74	61	401	0	2918	0	2918	0	2918	0	2918	0	2918	0	2918
0	64	1.58	56	22.4323	1.2	1.17	3	0	1507	1523	1	1	1	0	0	0	1	0	0	1	0	0	66.5	1	1	0	1	0	0	0	0	0	14.7	5	1.02	57.5	72.4	0	2917	0	2917	0	2917	0	2917	0	2917	0	2917
0	60	1.73	67	22.3863	1.21	1.21	3	0	1642	1636	1	0	0	0	0	0	0	0	0	1	0	0	73	0	0	0	0	0	1	0	0	0	14.5	6.2	0.77		18.1	0	2917	0	2917	0	2917	0	2917	0	2917	0	2917
0	78	1.73	61.8	20.6489	1.16	1.12	3	0	1728	1878	0	0	0	0	0	0	0	0	0	1	0	0	82	0	0	0	0	0	0	0	0	0	15.2	6.2	0.97		106.3	0	2916	0	2916	1	1457	0	2916	0	2916	1	1457
1	22	1.61	52.3	20.1767	1.06	1.02	3	0	1105	1027	0	0	0	0	0	0	0	0	0	0	0	0	66.2	0	0	0	0	0	0	0	0	0	12.9	3.8	0.53		24.4	0	2916	0	2916	0	2916	0	2916	0	2916	0	2916
0	73	1.57	58	23.5304	0.99	1.06	2	0	2072	2014	1	0	0	0	0	0	0	0	0	1	0	0	12.7										13.8	6	0.86	66.8	425.2	1	2915	1	2915	1	142	0	2915	0	2915	1	2915
0	71	1.65	59.1	21.708	1.13	1.1	3	0	1932	1892	1	1	1	0	0	0	0	0	0	0	0	0	77	0	0	0	0	0	0	0	1	0	12.7	7.1	1.35		53.8	0	2915	0	2915	0	2915	0	2915	0	2915	0	2915
0	75	1.71	61.8	21.1347	1.31	1.32	3	0	2582	2168	0	0	0	0	0	0	0	0	0	1	0	0	77	0	0	0	0	0	0	0	1	0	14.7	6.3	0.72		65.2	1	2913	0	2913	0	2913	0	2913	0	2913	0	2913
0	74	1.64	73	27.1416	1.19	1.21	3	0	1492	1538	0	0	0	0	0	0	0	0	0	1	0	0	62.47	0	0	0	0	0	0	0	0	1	14.4	8.3	1.05	53.5	65.3	0	2912	0	2912	0	2912	0	2912	0	2912	0	2912
0	35	1.62	55	20.9572	1.12	1.04	3	0	1513	1532	1	0	0	0	0	0	0	0	0	0	0	0	30.5	0	0	0	0	0	0	0	0	0	16.2	8.4	1.19	57.8	1496.2	0	2912	0	2912	0	2914	0	2914	0	2914	0	2914
1	32	1.64	46	17.1029	1.09	1.09	3	0	1497	1389	0	0	0	0	0	0	0	0	0	1	0	0	81	0	0	0	0	0	0	0	0	1	13.6	5.5	0.79		148.3	0	2912	0	2912	0	2912	0	2912	0	2912	0	2912
0	83	1.69	64.6	22.6183	0.98	0.88	1	1	1532	1454	1	1	0	0	1	0	1	0	1	0	0	0	50	1	0	0	1	0	0	1	1	1	15	7.6	1.16		210.6	1	2911	1	2911	0	2911	0	2911	0	2911	0	2911
0	60	1.7	77	26.6436	1.27	1.22	3	0	1322	1441	1	1	0	0	0	0	1	0	0	1	0	0	68.4	1	1	0	1	0	1	0	0	0	14.8	7.4	1.06	56.2	43.7	0	2911	0	2911	0	2911	0	2911	0	2911	0	2911
0	65	1.66	60	21.7738	1.19	1.15	3	0	1325	1347	1	1	0	0	0	0	0	0	0	0	0	0	79.5	1	1	0	1	0	1	0	0	0	15.5	6	1.05		9.8	0	2909	0	2909	0	2909	0	2909	0	2909	0	2909
0	52	1.7	93	32.1799	1.14	1.04	3	0	2012	2019	0	1	1	0	0	0	0	0	0	0	0	0	4.9	0	0	0	0	0	0	0	0	1	16.8	11.1	1.02		30.3	0	2909	0	2909	0	2909	1	1634	0	2909	0	2909
0	63	1.72	69.5	23.4924	1.16	1.13	3	0	1377	1338	0	0	1	0	0	0	0	0	0	1	0	0	81.7	1	1	0	0	0	0	1	0	0	16.9	5.9	0.89		26.2	0	2908	0	2908	0	2908	0	2908	0	2908	0	2908
0	42	1.77	61	19.4708	1.24	1.16	3	0	1163	1174	0	0	0	0	0	0	0	0	0	0	0	0	36.4	0	0	0	0	1	0	1	0	0	13.7	3.5	0.81	83.6	25	0	2901	0	2901	0	2901	0	2901	0	2901	0	2901
0	62	1.69	76.4	26.7498	1.23	0.84	1	1	2101	1740	1	1	1	0	0	0	0	0	0	1	0	1	81.5	0	1	0	1	0	1	0	1	0	15.5	5.4	0.59		12.3	0	2899	0	2899	0	2899	0	2899	0	2899	0	2899
0	62	1.63	73.3	27.5885	1.13	1.03	3	0	2126	2674	1	0	1	0	0	0	0	0	1	1	0	0	28.5	0	0	0	1	1	1	1	0	0	16.1	8.3	1.24		2948.1	0	2899	0	2899	0	2899	0	2899	0	2899	0	2899
0	62	1.7	63	21.7993	1.15	1.15	3	0	1881	1789	1	1	0	0	0	0	0	0	0	1	0	0	38.11	1	0	0	1	1	0	0	0	1	15.2	5.7	1.04	56.9	78.8	0	2898	0	2898	0	2898	1	1552	0	2898	0	2898
1	73	1.42	38	18.8455	1.15	1.12	3	0	1512	1552	0	0	0	0	0	0	0	0	0	0	0	0	75.9	1	1	0	0	0	0	0	0	1	10.2		0.47	95.6	525.1	0	2895	0	2895	0	2907	0	2907	0	2907	0	2907
1	68	1.62	50	19.052	1.21	1.14	3	0	1974	2118	1	1	0	0	0	0	0	0	0	0	0	0	76.9	0	0	0	0	1	0	0	0	0	13.4	4.5	0.63	70.8	25.3	1	2895	0	2895	0	2895	0	2895	0	2895	0	2895
0	59	1.57	57	23.1247	1.26	1.21	3	0	1231	1240	0	0	0	0	0	0	0	0	0	1	0	0	64.68	0	0	0	0	1	0	0	0	0	16.4	5.8	0.7	88.9	37	0	2895	0	2895	0	2895	0	2895	0	2895	0	2895
0	60	1.72	87	29.4078	1.13	1.1	3	0	2036	2076	1	0	1	0	0	0	0	0	1	1	0	0	46.9	0	0	0	0	0	1	1	1	1	15.5	9.3	1.8		131.6	0	2894	0	2894	0	2894	0	2894	0	2894	0	2894
0	62	1.63	64	24.0882	1.36	1.29	3	0	1312	1295	0	0	0	0	0	0	0	0	0	0	0	0	63.5	0	0	0	0	0	0	0	0	0	13.8	4.4	0.87	69.1	51.5	0	2892	0	2892	0	2892	0	2892	0	2892	0	2892
1	60	1.52	50	21.6413	1.08	1.01	3	0	1428	1538	0	1	0	0	0	0	0	0	0	0	0	0	64	0	0	0	0	0	0	0	0	1	11.8	2.5	0.44		21.9	0	2892	0	2892	0	2892	0	2892	0	2892	0	2892
0	63	1.58	50	20.0288	1.17	1.17	3	0	1734	1675	1	1	1	0	1	0	0	0	0	0	0	0	80.5	1	0	0	1	0	0	0	1	0	14.5	4.9	0.61	101.4	108.9	0	2891	0	2891	0	2891	0	2891	0	2891	0	2891
0	59	1.65	73.8	27.1074	1.08	1	3	0	1414	1457	1	1	0	0	0	0	1	0	0	0	0	0	50.7	0	0	0	1	0	1	1	0	0	11.9	5.6	0.66		104.8	0	2891	0	2891	0	2891	0	2891	0	2891	0	2891
1	61	1.58	50.4	20.1891	1.22	1.12	3	0	1451	1446	1	0	0	0	0	0	0	0	0	0	0	0	49.4	0	0	0	0	0	1	0	0	0	13.4	4.7	0.75		24.8	0	2890	0	2890	0	2890	0	2890	0	2890	0	2890
0	70	1.55	73	30.385	0.98	0.92	2	0	1504	1318	1	1	0	0	0	0	1	0	0	0	0	0	28.8	1	0	0	1	0	0	1	1	0	15.2	6.1	1.09	52.2	41.2	0	2888	0	2888	0	2889	0	2889	0	2889	0	2889
0	53	1.69	69.2	24.2288	1.14	1.18	3	0	1580	1586	1	0	0	0	0	0	0	0	0	0	0	0	72.9	0	0	0	0	0	0	1	1	0	15.8	5.5	1.02		18.4	0	2887	0	2887	0	2887	0	2887	0	2887	0	2887
0	82	1.52	60	25.9695	1.2	1.21	3	0	1627	1761	1	1	0	1	0	0	1	0	0	0	1	0	77.62	1	1	0	1	0	1	0	0	0	10.1	7.7	1.58	33.2	151.1	0	2886	0	2886	0	2893	0	2893	0	2893	0	2893
0	70	1.7	71	24.5675	1.22	1.2	3	0	2433	2408	0	0	1	0	0	0	1	0	0	0	0	0	65.3	0	1	0	1	0	1	0	1	0	15.9	5	1	57.3	58.5	0	2886	0	2886	0	2886	0	2886	0	2886	0	2886
0	84	1.67	63.5	22.7688	1.08	0.86	1	1	1735	1651	1	1	1	0	0	0	0	0	0	1	0	1	80.9	0	0	0	1	0	1	0	0	1	12.2	5.7	0.94		33.9	0	2885	0	2885	0	2885	0	2885	0	2885	0	2885
0	60	1.71	90	30.7787	1.28	1.22	3	0	1487	1481	1	1	1	0	0	0	0	0	0	1	0	0	78.6	0	0	0	0	0	0	0	0	0	16.1	7.5	0.66	94.4	<5	0	2885	0	2885	0	2885	0	2885	0	2885	0	2885
0	64	1.66	78	28.306	1.22	1.03	3	0	1174	1174	1	1	0	0	0	0	1	0	0	1	0	0	46.85	1	0	0	0	0	0	1	1	0	14.9	4.4	0.93	63.7	61.2	0	2884	0	2884	0	2884	0	2884	0	2884	0	2884
1	70	1.49	52	23.4224	1.05	1.06	3	0	1281	1274	1	1	0	0	0	0	1	0	0	0	0	0	60.1	0	0	0	1	0	0	0	0	0	11.7	5.3	0.61	72.7	35.2	0	2883	0	2883	0	2883	0	2883	0	2883	0	2883
1	37	1.55	42.5	17.6899	1.08	1	3	0	1170	1173	0	0	0	0	0	0	0	0	0	0	0	0	66.3	0	0	0	0	0	0	0	0	0	12.6	4	0.57		29.2	0	2880	0	2880	0	2880	0	2880	0	2880	0	2880
0	35	1.66	59.3	21.5198	1.07	1.03	3	0	1257	1241	0	0	0	0	0	0	0	0	0	0	0	0	57	0	0	0	0	0	0	1	0	0	16.2	8.7	0.9		189.9	0	2880	0	2880	0	2880	0	2880	0	2880	0	2880
1	76	1.49	58	26.1249	1.12	1.09	3	0	1721	1725	0	1	0	0	0	0	0	0	0	0	0	0	53.35	0	0	0	1	0	0	0	0	0	13	4.7	0.61	71	75.9	0	2879	0	2879	0	2879	0	2879	0	2879	0	2879
0	67	1.63	54.7	20.5879	1.22	1.25	3	0	1654	1629	0	0	0	0	0	0	0	0	0	0	1	0	68.5	0	0	0	0	0	0	1	0	1	15.8	5.1	0.58		113	0	2878	0	2878	0	2878	0	2878	0	2878	0	2878
1	62	1.58	51	20.4294	1.14	1.14	3	0	1871	2039	1	0	0	0	0	0	0	0	0	1	0	0	83.38	1	1	0	1	0	0	0	0	0	14.4	3.6	0.48	97.9	18.2	0	2877	0	2877	0	2877	0	2877	0	2877	0	2877
0	77	1.73	62.2	20.7825	0.72	0.95	1	1	2195	1909	1	0	1	0	0	0	0	0	0	1	0	0	68										14.6	5.5	0.89	63.3		0	2873	0	2873	0	2885	0	2885	0	2885	0	2885
1	70	1.52	64	27.7008	0.9	0.94	2	0	1596	1618	0	0	1	0	0	0	1	0	0	0	0	0	71.2	1	0	0	0	0	1	1	0	1	12.2		1.68	24	345.3	0	2872	0	2872	0	2873	0	2873	0	2873	0	2873
1	58	1.57	67.5	27.3845	1.03	1.01	3	0	1694	1763	1	1	1	0	0	0	0	1	0	0	0	0	64.4	0	1	0	0	1	0	0	1	0	12.4	3.7	4.13		140.3	0	2871	0	2871	0	2871	0	2871	0	2871	0	2871
1	78	1.52	56	24.2382	1.18	1.16	3	0	1755	1816	1	1	0	0	0	0	0	0	0	0	0	0		0	0	0	1	1	0	0	0	0	15	2.8	0.6	71.8	13.2	0	2870	0	2870	0	2873	0	2873	0	2873	0	2873
0	73	1.57	66	26.7759	1.18	1.25	3	0	1740	1698	1	1	1	0	0	0	1	0	0	1	0	0	74.1	1	0	0	1	0	1	0	1	0	12.5	6.5	0.94	60.6	167.3	1	2870	0	2870	0	2870	0	2870	0	2870	0	2870
0	61	1.63	55	20.7008	1.07	1.05	3	0	1182	1214	1	0	0	0	0	0	0	0	0	0	0	0	59	0	0	0	0	1	0	0	1	0	15.5	5.7	0.54	117	224.1	0	2870	0	2870	0	2870	0	2870	0	2870	0	2870
1	52	1.54	46	19.3962	1.09	1.15	3	0	1287	1330	0	1	0	0	0	0	0	0	0	0	0	0	73	0	0	0	1	0	0	0	0	0	13.3	4.7	0.48		23	0	2870	0	2870	0	2870	0	2870	0	2870	0	2870
1	68	1.58	50	20.0288	1.25	1.23	3	0	1581	1480	0	1	0	0	0	0	0	0	0	0	0	0	90	0	0	0	1	0	0	0	0	0	12.5	3.5	0.46	99.9	31.7	0	2869	0	2869	0	2869	0	2869	0	2869	0	2869
0	68	1.61	55	21.2183	1.1	1.08	3	0	1366	1384	1	1	0	0	0	0	0	0	0	1	0	0	46.65	0	0	0	0	0	1	1	0	1	15.4	6.9	0.75	79.2	275.8	0	2868	0	2868	0	2868	0	2868	0	2868	0	2868
0	78	1.64	65.5	24.3531	1.13	1.14	3	0	1496	1528	1	1	0	0	0	0	0	0	0	0	0	0	83.2	1	1	0	1	1	0	0	0	0	12.6	8.1	1.04		84.9	0	2867	0	2867	0	2867	0	2867	0	2867	0	2867
0	61	1.6	77	30.0781	0.68	0.71	1	1	1000		1	0	1	0	0	0	1	0	1	0	0	0	27	1	0	0	1	1	0	1	0	1	13.4	6.2	1.05	56.5	210.4	1	2866	0	2866	0	2872	0	2872	0	2872	1	1398
0	20	1.87	70	20.0177	1.2	1.04	3	0	1056	1058	0	0	0	0	0	0	0	0	0	0	0	0	92.6	0	0	0	0	0	0	0	0	0	14.5	6.2	0.94		20.1	0	2866	0	2866	0	2866	0	2866	0	2866	0	2866
0	72	1.55	49	20.3954	1.2	1.18	3	0	1373	1453	0	0	1	0	0	0	0	0	0	1	0	0	74.02	0	0	1	0	0	0	0	0	0	11.5	4.8	0.74	79	14.5	0	2865	0	2865	0	2865	0	2865	0	2865	0	2865
0	67	1.68	63.3	22.4277	1.3	1.24	3	0	2619	2761	1	1	1	1	0	0	0	0	0	0	0	0	72.6	0	0	0	1	0	1	0	1	0	14.5	4.6	1.07		11.3	0	2864	0	2864	0	2864	1	514	0	2864	0	2864
0	73	1.62	72	27.4348	1.12	1.14	3	0	1733	1752	1	1	1	0	0	0	0	0	0	1	0	0	68.4	1	1	0	1	0	0	0	0	0	14.8	5.6	1.04	54.2	15.4	0	2861	0	2861	0	2861	0	2861	0	2861	0	2861
1	64	1.56	41.2	16.9297	1.33	1.15	3	0			0	1	0	0	1	0	0	0	0	0	1	0	63.59	0	0	0	0	0	0	0	0	1	14.4	4.3	0.5		205.8	0	2860	0	2860	0	2860	0	2860	0	2860	1	2665
0	67	1.58	61.3	24.5554	1.17	1.09	3	0	1361	1369	1	1	0	0	0	0	0	0	0	1	0	0	64.6	1	1	0	1	0	0	0	1	0	13.7	6.8	0.74		22.1	0	2858	0	2858	0	2858	0	2858	0	2858	0	2858
1	66	1.46	48	22.5183	1.11	1.07	3	0	1541	1528	0	1	0	0	0	0	0	0	0	0	0	0	88	0	0	0	0	0	1	0	1	0	15.2	5.3	0.52	88.1	92.4	0	2856	0	2856	0	2856	0	2856	0	2856	0	2856
1	65	1.45	43	20.4518	1.17	1.14	3	0	1631	1595	1	1	0	0	0	0	0	0	0	0	0	0	73	1	0	0	1	0	1	0	1	0	14.1	6.6	0.63		79.6	0	2856	0	2856	0	2856	0	2856	0	2856	0	2856
0	41	1.73	83	27.7323	1.18	1.17	3	0	1076	1038	0	0	0	0	0	0	0	0	0	1	0	0	71	0	0	0	0	0	0	0	0	0	16.8	6.5	1.07	62.1	5.3	0	2856	0	2856	0	2856	0	2856	0	2856	0	2856
0	69	1.68	79	27.9904	1.14	1.09	3	0	1739	1728	1	0	1	0	0	0	0	0	0	0	1	0	71.6	0	0	0	0	0	1	0	0	1	11.9	11.6	1.25	45.1	210	0	2855	0	2855	0	2855	0	2855	0	2855	0	2855
0	74	1.64	58.6	21.7876	1.22	1.22	3	0	2324	2218	1	1	0	0	0	0	0	0	0	0	0	0	69.1	1	1	0	1	1	0	0	1	0	14	5	0.84		65.3	0	2853	0	2853	0	2853	0	2853	0	2853	0	2853
0	74	1.64	61	22.68	1.14	1.09	3	0	1700	1716	1	1	1	1	0	0	1	0	0	1	0	0	79.16	0	0	0	0	0	0	0	1	0	12.6	4.6	1.5	36.2	142.2	0	2853	0	2853	0	2853	0	2853	0	2853	0	2853
0	40	1.79	101.5	31.6782	1.04	1.04	3	0	1292	1195	1	1	1	0	0	0	0	0	1	0	0	0	41.8	1	0	0	1	1	0	1	1	1	16.4	9.6	0.87		250.8	0	2853	0	2853	0	2855	0	2855	0	2855	0	2855
1	72	1.48	57	26.0226	0.93	0.77	1	1	1599	1305	1	1	1	0	0	0	0	0	0	0	0	1	65.2	0	1	0	1	1	0	0	0	0	10.1	5.7	2.03	19.4	161.4	0	2852	0	2852	0	2852	0	2852	0	2852	1	2717
0	78	1.64	58	21.5645	1.29	1.18	3	0	1426	1498	1	0	1	0	0	0	0	0	0	0	1	0	72	0	0	0	0	0	1	1	1	1	15.4	4.8	0.79		49	0	2851	0	2851	0	2853	0	2853	0	2853	0	2853
0	60	1.68	55.5	19.6641	1.15	1.11	3	0	1770	1899	0	0	0	0	0	0	0	0	0	1	0	0	73.8	1	0	0	1	1	0	1	1	0	12.2	4.3	0.71		22.8	0	2850	0	2850	0	2850	0	2850	0	2850	0	2850
0	68	1.6	54	21.0937	1.22	1.1	3	0	1491	1422	0	0	0	0	1	0	0	0	0	0	0	0	27	0	0	0	0	1	0	1	0	1	13.8	6.6	0.87	67.3	407.7	0	2848	0	2848	0	2848	0	2848	0	2848	0	2848
0	61	1.69	57	19.9573	1.25	1.2	3	0	1597	1567	1	1	0	0	0	0	0	0	0	0	0	0	85										13.5	7	0.83	73.1	56.5	0	2847	0	2847	0	2847	0	2847	0	2847	0	2847
1	72	1.51	45	19.736	1.2	1.18	3	0	1567	1563	0	1	0	0	0	0	0	0	0	0	0	0		0	1	0	1	0	0	0	0	0	13.3	3.1	0.47	96	41.4	0	2842	0	2842	0	2842	0	2842	0	2842	1	2598
0	35	1.71	93.6	32.0098	1.08	1.11	3	0	1275	1249	1	1	0	0	0	0	1	0	1	0	0	0	38.6	1	0	0	1	0	1	1	0	1	16.7	8.6	0.83		84.1	0	2837	0	2837	0	2837	0	2837	0	2837	0	2837
0	76	1.58	51	20.4294	1.16	1.16	3	0	1270	1242	0	1	0	0	0	0	1	0	0	0	0	0	56	1	1	0	1	0	1	0	0	1	13.1	6.1	1.06		71.7	0	2836	0	2836	0	2836	0	2836	0	2836	0	2836
1	72	1.59	55	21.7555	1.02	1.14	3	0	1610	1617	1	0	0	0	0	0	0	0	0	0	0	0	70.4	1	0	0	0	0	1	0	0	0	11.7	5.8	0.86	49.6	36.1	0	2835	0	2835	0	2835	0	2835	0	2835	0	2835
1	70	1.6	66	25.7812	1.11	1.13	3	0	1708	1730	1	1	0	0	0	0	0	0	0	0	0	0	78.5	0	0	0	1	0	0	1	1	0	14.2	7.3	0.78	55.6	24.5	0	2834	0	2834	0	2834	0	2834	0	2834	0	2834
0	66	1.73	62.6	20.9162	1.28	1.28	3	0	1456	1543	1	1	0	0	0	0	0	0	0	0	1	0	64.9	1	0	0	1	0	1	1	1	1	12.5	7.6	0.98		45.6	0	2833	0	2833	0	2833	0	2833	0	2833	0	2833
0	66	1.65	53	19.4674	1.33	1.1	3	0	1452	1321	0	0	0	0	0	0	0	0	0	1	0	0	27	1	0	0	0	0	1	1	0	0	14.7	6.3	0.73	82.2	378.1	1	2828	1	2828	0	2828	0	2828	0	2828	0	2828
0	63	1.62	57.7	21.986	1.2	1.14	3	0	2263	2189	1	0	0	0	0	0	0	0	0	1	0	0	77.7	0	0	0	0	0	0	0	0	0	12.8	6.3	0.94		10.4	0	2828	0	2828	0	2828	0	2828	0	2828	0	2828
1	71	1.41	31.3	15.7437	1.29	1.27	3	0	1234	1234	1	0	0	0	0	0	0	0	1	0	0	0	57.6	0	0	0	0	0	1	0	0		10.8	12.7	1.91		111.5	1	2823	0	2823	0	2093	0	2093	0	2093	0	2093
0	63	1.61	67.3	25.9635	1.11	1.16	3	0	1631	1536	0	1	0	0	1	0	1	0	0	1	0	0	46.6	1	0	0	1	0	1	1	1	0	14.7	7	1.03		12.6	0	2823	0	2823	0	2823	0	2823	0	2823	0	2823
0	53	1.68	75	26.5731	1.2	1.17	3	0	1309	1329	0	1	1	0	0	0	0	0	0	1	0	0	72	1	1	0	1	0	0	0	0	0	14.5	5.8	0.84		19.3	0	2823	0	2823	0	2823	0	2823	0	2823	0	2823
0	69	1.67	62	22.231	1.08	1.08	3	0	1847	1872	1	0	0	0	0	0	0	0	0	0	0	0	74.8	1	0	0	1	0	0	0	0	0	14	7.5	0.76	74.7	73.9	0	2822	0	2822	0	2822	0	2822	0	2822	0	2822
0	88	1.54	43.5	18.342	1.21	1.16	3	0	2227	2070	0	0	0	0	0	0	0	0	0	0	0	0	69.6	0	0	0	0	0	0	0	0	0	12.5	5.9	1.14		41.8	0	2820	0	2820	0	2820	0	2820	0	2820	0	2820
0	68	1.77	68	21.7051	1.16	1.17	3	0	1716	1657	1	0	0	0	0	0	0	0	0	1	0	0	74.7	0	0	0	0	0	0	0	1	0	8.5	4.9	0.72	82.8	13.3	0	2820	0	2820	0	2820	0	2820	0	2820	0	2820
0	35	1.6	60	23.4375	0.83	0.9	1	1	1391	1394	0	0	0	0	0	0	1	0	0	1	0	0	9.24	0	0	0	1	1	0	0	0	0	16.9	9	1	69.9	655.6	1	2820	1	2820	0	2820	0	2820	0	2820	0	2820
1	83	1.41	61.8	31.085	1.22	1.24	3	0	2068	2145	1	0	0	0	0	0	0	0	0	0	1	0	64.6	0	0	0	1	0	1	0	1	0	13.2	5.3	0.85		120.7	0	2819	0	2819	0	2819	0	2819	0	2819	0	2819
1	81	1.39	58	30.0192	1.05	1.02	3	0	1469	1481	1	1	0	0	0	0	0	0	0	0	0	0	78	1	0	0	1	0	0	0	1	0	13.2	4.3	0.6			0	2818	0	2818	0	2818	0	2818	0	2818	0	2818
0	66	1.65	70	25.7117	1.15	1.15	3	0	2051	2347	0	1	1	0	0	0	0	0	0	1	0	0	79.1	1	0	0	0	0	0	0	0	0	14	5.6	1.01	57.7	40.1	0	2818	0	2818	0	2818	0	2818	0	2818	0	2818
0	57	1.68	57.2	20.2664	1.18	1.1	3	0	1316	1343	0	0	0	0	0	0	0	0	1	0	0	0	37	0	0	0	0	0	1	1	1	1	16.7	6.6	0.85		158.4	0	2818	0	2818	0	2818	0	2818	0	2818	0	2818
0	64	1.68	71	25.1559	1.14	1.12	3	0	1574	1569	1	1	0	0	0	0	0	0	0	1	0	0	75	1	1	0	1	0	1	1	0	0	14.4	5.7	0.91		22	0	2817	0	2817	0	2817	0	2817	0	2817	0	2817
0	62	1.59	61.8	24.4452	1.26	1.26	3	0	1584	1684	1	0	1	0	0	0	0	0	0	1	0	0	79.52	1	0	0	0	0	1	0	0	0	14	8.3	1.06		62.6	0	2815	0	2815	0	2815	0	2815	0	2815	0	2815
0	72	1.53	52.6	22.47	0.82	0.63	1	1	1182	1035	1	0	0	0	0	0	1	0	0	1	1	1	53.6	1	1	0	0	1	0	0	0	1	11.2	9.2	2.42		757.2	0	2814	0	2814	0	2817	0	2817	0	2817	0	2817
0	77	1.58	54.5	21.8314	0.86	0.93	1	1	1054	1588	1	0	0	0	0	0	0	0	0	1	0	1	58.34	1	1	0	0	1	0	0	1	0	13.3	6.1	0.92		27.1	0	2813	0	2813	0	2813	0	2813	1	910	0	2813
0	66	1.62	61	23.2434	1.2	0.86	1	1	1435	1311	1	1	0	0	0	0	0	0	0	0	0	0	55.1	1	0	0	1	0	1	0	0	0	13.3	7	1.05	55.3	30.6	0	2813	0	2813	0	2813	0	2813	0	2813	0	2813
1	45	1.57	68	27.5873	0.97	1.01	2	0	1236	1275	1	0	1	0	0	0	0	0	0	1	0	0	65	1	0	0	0	0	0	0	0	0	12.5	4.4	1.13	42.1	174.9	0	2813	0	2813	0	2813	0	2813	0	2813	0	2813
0	75	1.61	63	24.3046	1.14	1.06	3	0	1699	1642	0	0	0	0	0	0	0	0	0	0	1	0	66.35	0	0	0	0	1	0	0	0	1	16.4	5.1	1.01	55.6	220.5	0	2812	0	2812	0	2812	0	2812	0	2812	0	2812
0	77	1.55	47.3	19.6878	0.6	1.04	1	1	1000	2331	1	0	0	0	0	0	0	0	0	1	0	0	58	1	1	0	0	0	1	0	0	0	12.3	6.6	0.78		922	1	2810	1	2810	0	2810	0	2810	0	2810	0	2810
0	71	1.64	63.7	23.6838	1.3	1.3	3	0	1719	1719	0	1	0	0	0	0	0	0	0	0	0	0	85	1	1	0	1	0	0	0	0	0	13	5.6	0.67		45.1	1	2810	0	2810	0	2810	0	2810	0	2810	0	2810
1	82	1.48	66	30.1315	1.05	1.02	3	0	1884	1755	1	0	1	0	0	0	0	0	0	0	0	0	58.55	1	0	0	1	0	1	1	1	0	12.1	4.1	0.64	66	96.8	0	2807	0	2807	0	2779	0	2779	0	2779	0	2779
0	73	1.69	63.9	22.3732	1.3	1.26	3	0	2132	2223	1	1	0	0	1	0	0	0	0	0	0	0	70.36	1	0	1	1	0	0	0	1	0	12.8	6.3	0.83		13.1	0	2807	0	2807	0	2807	0	2807	0	2807	0	2807
0	59	1.75	77	25.1429	1.15	1.14	3	0	1631	1603	0	0	0	0	0	0	0	0	0	1	0	0	33.39	0	0	0	0	0	0	0	0	1	14.6	8	0.89	68.4		0	2807	0	2807	0	2820	0	2820	0	2820	0	2820
1	82	1.46	40	18.7652	1.24	1.23	3	0	1244	1275	1	1	0	0	0	0	0	0	1	0	0	0	72.3	0	0	0	0	0	1	0	0	0	12.3	3.1	0.62		112.9	1	2806	1	2806	0	2806	0	2806	0	2806	0	2806
0	77	1.57	65	26.3702	1.16	1.13	3	0	1866	1931	1	0	1	0	1	0	0	0	0	0	0	0	54.69	1	0	0	0	0	1	0	1	0	17	8.4	1.13	48.8	50.1	1	2805	0	2805	0	2805	0	2805	0	2805	0	2805
0	67	1.63	65	24.4646	1.22	1.23	3	0	1848	1766	1	1	0	0	0	0	1	0	0	1	0	0	61.5	1	0	0	0	0	1	1	0	0	11.6	5.5	0.95		40.1	0	2800	0	2800	0	2800	0	2800	0	2800	0	2800
1	54	1.6	71.8	28.0469	1.07	1.06	3	0	1802	1825	1	1	0	0	1	0	0	0	0	0	0	0	88.2	1	1	0	1	0	0	0	1	0	14.6	6	0.65		63.1	0	2800	0	2800	0	2800	0	2800	0	2800	0	2800
1	78	1.48	54	24.653	1.2	1.22	3	0	1400	1398	1	1	0	0	0	0	0	0	0	0	0	0	62.73	0	0	0	1	0	1	0	0	0	12.4	3.7	0.66	64.7	54.1	0	2796	0	2796	0	2796	0	2796	0	2796	0	2796
0	74	1.67	75	26.8923	1.26	1.26	3	0	1605	1644	1	0	1	0	0	0	0	0	0	1	1	0	74.7	0	0	0	0	0	0	0	0	1	15.4	1.9	0.59	100.5	86.9	0	2796	0	2796	0	2796	0	2796	0	2796	0	2796
0	71	1.7	70	24.2215	0.73	0.86	1	1	1313	1609	0	1	1	1	0	0	0	0	0	0	0	0	56	0	1	0	1	0	0	1	0	1	14	4.9	1.22		105.8	0	2796	0	2796	0	2796	0	2796	0	2796	0	2796
0	77	1.65	77.7	28.5399	1.16	1.11	3	0	2296	2113	1	1	0	0	0	0	1	0	0	1	0	0	53	1	0	0	1	0	1	1	1	0	15.6	6	0.7		15.8	0	2794	0	2794	0	2794	0	2794	0	2794	0	2794
0	70	1.6	56.7	22.1484	1.24	1.24	3	0	1760	1667	0	0	0	0	0	0	0	0	0	0	0	0	58.9	1	1	0	1	0	0	0	0	0	14.9	5.6	0.71		8.3	0	2794	0	2794	0	2794	0	2794	0	2794	0	2794
0	49	1.78	70	22.0932	1.11	1.11	3	0	1810	1977	1	0	0	0	0	0	0	0	0	1	0	0	65	0	0	0	0	1	0	1	0	1	17.1	6.4	0.75	87	166.7	0	2794	0	2794	0	2794	0	2794	0	2794	0	2794
0	54	1.72	62.5	21.1263	1.08	1.09	3	0	1412	1413	0	1	0	0	0	0	1	0	0	1	0	0	58.5	1	0	0	1	1	0	0	0	0	14.3	7	0.84		36	0	2793	0	2793	0	2793	0	2793	0	2793	0	2793
1	76	1.42	50	24.7967	1.03	1.04	3	0	1544	1594	0	1	0	0	0	0	0	0	0	0	0	0	75.8	0	0	0	0	0	0	0	0	0	9.6	4.1	0.65	66.3	13.7	0	2792	0	2792	0	2792	0	2792	0	2792	0	2792
0	51	1.77	73.9	23.5884	1.17	1.12	3	0	1195	1069	0	1	0	0	0	0	0	0	0	0	1	0	63.5	0	0	0	1	0	0	1	0	0	16.2	6.1	0.81		42.3	0	2789	0	2789	0	2789	0	2789	0	2789	0	2789
1	63	1.53	45	19.2234	1.07	1.07	3	0	1433	1365	1	1	0	0	0	0	0	0	0	0	0	0	68.48										14	3.4	0.65	69.9	68.6	0	2787	0	2787	0	2787	0	2787	1	2558	0	2787
1	29	1.65	47	17.2635	1.13	1.1	3	0	1122	1196	0	0	0	0	0	0	0	0	0	0	0	0	53.2	0	0	0	0	0	0	0	0	0	12.8	4.4	0.64	88.9	11.2	0	2786	0	2786	0	2786	0	2786	0	2786	0	2786
1	81	1.52	47.9	20.7323	1.09	1.09	3	0	3191	2978	1	1	0	0	0	0	0	0	1	0	1	0	63.4	1	0	0	0	0	1	1	1	0	12.2	9.1	1.39		951.4	0	2785	0	2785	0	2785	1	2110	0	2785	0	2785
0	61	1.66	67	24.3141	0.87	0.35	1	1	1314	541	1	0	0	0	0	0	0	0	0	1	0	1	38.8	1	0	1	1	0	1	1	0	0	13.3	6.9	0.85		44.9	0	2785	0	2785	0	2785	0	2785	0	2785	0	2785
1	56	1.61	60	23.1473	1.24	1.1	3	0	1091	1083	0	0	0	0	0	0	0	0	0	1	0	0	57.31	0	0	0	0	0	0	1	0	0	12	7.6	1.32	33.3	491.7	0	2785	0	2785	0	2785	0	2785	1	740	0	2785
0	70	1.68	70	24.8016	1.23	1.25	3	0	1578	1743	0	0	0	0	0	0	0	0	0	0	0	0	61	0	0	0	0	0	0	1	0	0	14.6	3.7	0.82		57.4	0	2784	0	2784	0	2784	0	2784	0	2784	0	2784
0	75	1.63	42.3	15.9208	1.01	0.75	1	1	4078	1334	1	1	0	0	1	0	0	0	0	1	0	0	70	0	0	1	1	0	1	0	1	0	11.3	7.5	2.07		15.3	0	2783	0	2783	0	2783	0	2783	0	2783	0	2783
1	60	1.51	45.1	19.7798	1.17	1.15	3	0	1228	1305	0	0	0	0	0	0	0	0	1	0	0	0	63.3	0	0	0	0	0	0	1	1	0	13.9	4.2	0.62		80.8	0	2783	0	2783	0	2783	0	2783	0	2783	0	2783
0	45	1.63	76.6	28.8306	1.22	1.26	3	0			1	1	0	0	0	0	0	0	0	0	0	0	55.5	0	0	0	0	0	0	0	0	0	14.3		0.94		41.6	0	2783	0	2783	0	2783	0	2783	0	2783	0	2783
0	54	1.73	75	25.0593	1.15	1.21	3	0	1373	1361	1	0	1	0	0	1	0	0	1	1	1	0	42.6	0	0	0	1	1	0	1	0	1	15.8	6.5	1.03		112.2	0	2782	0	2782	0	2782	0	2782	0	2782	0	2782
0	74	1.6	71	27.7344	1.25	1.2	3	0	1627	1579	1	1	0	0	0	0	1	0	0	1	1	0	27.9	1	0	0	1	1	0	1	0	1	14.9	5.7	1.04	54	223.1	1	2781	1	2781	0	2781	0	2781	0	2781	1	2781
1	77	1.57	43.7	17.7289	1.14	1.13	3	0	1882	1840	0	0	0	0	0	0	0	0	0	1	0	0	75.8	1	1	0	1	0	0	0	0	0	12	4.2	0.83		58.3	0	2777	0	2777	0	2777	0	2777	0	2777	0	2777
0	72	1.73	78	26.0617	1.13	0.96	2	0	1944	1589	0	1	1	0	0	0	0	0	0	0	0	0	83	1	0	0	0	0	0	0	0	1	14	7	0.96		42.5	0	2775	0	2775	0	2775	0	2775	0	2775	0	2775
0	69	1.66	64	23.2254	1.22	1.22	3	0	1967	1789	1	1	1	0	0	0	0	0	0	0	0	0	77.58	1	1	0	0	1	0	0	0	0	15.1	5.1	0.84	69.6	11.2	0	2774	0	2774	0	2774	0	2774	0	2774	0	2774
0	56	1.64	73	27.1416	1.09	0.84	1	1	2157	2783	1	0	0	0	0	0	0	0	0	1	0	0	60.9	0	0	0	0	0	1	1	1	0	12.8	6.6	1.94		131.3	0	2774	0	2774	0	2779	0	2779	0	2779	0	2779
0	43	1.7	84.6	29.2734	1.16	1.18	3	0	1359	1381	0	0	0	0	0	0	0	0	0	1	0	0	52.9	0	0	0	0	0	0	1	0	0	12.4	6.6	0.87		91.6	0	2774	0	2774	1	334	0	2774	0	2774	0	2774
1	70	1.52	60	25.9695	1.14	1.15	3	0	1842	1989	1	1	1	0	0	0	1	0	0	0	0	0	74.2	1	0	0	1	1	0	1	0	0	14.6	4.8	0.6	100.2	109.2	0	2771	0	2771	0	2771	0	2771	0	2771	0	2771
0	44	1.63	79	29.7339	1.2	1.19	3	0	1329	1355	1	1	1	0	0	0	0	0	0	1	0	0	78.2	0	0	0	0	0	0	0	0	0	16.8	8.7	1.16	55.7	6	0	2770	0	2770	0	2770	0	2770	0	2770	0	2770
1	42	1.5	69.1	30.7111	1.12	1.16	3	0	1357	1318	1	1	0	0	0	0	0	0	1	0	0	0	52.8	0	0	0	1	1	0	0	0	0	13.5	6.1	0.57		30.4	0	2769	0	2769	0	2769	0	2769	0	2769	0	2769
0	79	1.54	55	23.1911	1.14	1.15	3	0	1723	1956	1	1	0	0	0	0	0	0	0	0	0	0	67.9	1	1	0	1	0	1	0	0	0	13.9	5.1	0.79	71.6	25.8	1	2767	0	2767	0	2767	0	2767	0	2767	0	2767
0	70	1.78	72	22.7244	1.2	1.18	3	0	1335	1372	1	0	0	0	0	0	1	0	0	1	0	0	58.2	1	1	0	1	0	1	0	0	0	12.6	6.7	1.38		48.2	1	2767	0	2767	0	2767	0	2767	0	2767	0	2767
0	50	1.64	72	26.7698	1.12	0.99	2	0	1246	1217	1	1	1	0	0	0	0	0	0	1	0	0	52.05	1	0	1	1	1	0	0	0	0	15	5	0.73	89.1	10.3	0	2766	0	2766	0	2766	0	2766	0	2766	0	2766
0	68	1.72	67	22.6474	1.23	1.24	3	0	1697	1631	1	1	0	0	0	0	0	0	0	0	0	0	72	0	0	0	0	0	1	1	1	0	13.6	6.3	0.78		20.8	0	2764	0	2764	0	2764	0	2764	0	2764	0	2764
0	63	1.57	56	22.719	1.17	1.14	3	0	1722	1718	0	1	0	0	0	0	1	0	0	1	0	0	61	1	0	0	1	0	0	0	0	0	13.2	7	0.89		10.9	0	2764	0	2764	0	2764	0	2764	0	2764	0	2764
0	76	1.68	70	24.8016	1.24	1.24	3	0	2049	2096	0	0	1	0	0	0	0	0	0	0	0	0	83.9	1	0	0	0	0	0	0	0	0	12.8	6.3	1.57	34.2	47.1	0	2760	0	2760	0	2760	0	2760	0	2760	0	2760
1	78	1.48	61.5	28.0771	1	1.03	3	0	1544	1546	1	1	1	0	0	0	1	0	0	0	0	0	78	1	0	0	1	0	0	0	1	0	14.3	4.6	0.72		40.2	0	2759	0	2759	0	2759	0	2759	1	2750	0	2759
0	72	1.5	45	20	1.23	1.21	3	0	1881	1978	0	1	1	0	0	0	1	0	0	1	0	0	40	1	0	0	1	0	1	1	0	0	13.7	6.9	0.92		64	0	2758	0	2758	0	2758	0	2758	0	2758	0	2758
0	68	1.64	73.8	27.439	1.1	1.14	3	0	2001	1957	1	0	0	0	0	0	0	0	0	0	0	0	73.8	0	0	0	0	0	1	0	1	1	17.9	6.4	0.94		28.2	0	2758	0	2758	0	2758	0	2758	0	2758	0	2758
1	77	1.52	50	21.6413	1.12	1.05	3	0	1503	1443	0	1	0	0	0	0	0	0	0	0	1	0	72.5	0	0	0	1	0	0	0	0	0	14.1	4.6	0.74	57.3	39.9	0	2757	0	2757	0	2757	0	2757	0	2757	0	2757
0	71	1.59	62	24.5243	1	1.21	3	0	1631	1470	0	0	0	0	0	0	0	0	0	1	0	0	32.4	1	0	0	0	1	0	0	0	0	14.8	7	1.03	55.3	2380.2	0	2757	0	2757	0	2757	0	2757	0	2757	0	2757
0	71	1.67	56	20.0796	1.08	1.05	3	0	2222	2318	1	0	1	0	0	0	0	0	0	1	0	0	58.2	0	0	0	0	1	0	0	1	0	11.7	5.6	0.72	81.8	104.6	0	2757	0	2757	0	2757	0	2757	0	2757	0	2757
1	68	1.55	57	23.7253	1.27	1.25	3	0	2012	2172	0	1	0	0	0	0	0	0	0	0	0	0	84.88	1	0	0	1	0	1	1	0	0	14.3	4.2	0.72	61.2	17.7	0	2757	0	2757	0	2757	0	2757	0	2757	0	2757
1	66	1.57	63.4	25.7211	1.24	1.27	3	0	1424	1453	1	0	1	0	0	0	0	0	0	0	0	0	89.8	0	0	0	0	0	0	0	1	0	14	6.9	0.59		46.7	0	2757	0	2757	0	2757	0	2757	0	2757	0	2757
0	60	1.74	71.6	23.6491	1.26	1.19	3	0	1443	1326	0	1	1	0	0	0	0	0	0	0	0	0	75.8	0	0	0	0	0	0	0	0	0	15.1	6.7	0.79		12.2	0	2757	0	2757	0	2757	0	2757	0	2757	0	2757
1	73	1.53	50	21.3593	1.04	1.04	3	0	2166	2271	1	1	0	0	0	0	0	0	0	0	1	0	69.84										12.9	7.2	0.82	52	174	0	2755	0	2755	0	2755	0	2755	0	2755	0	2755
0	75	1.66	66	23.9512	0.94	0.99	2	0	2829	3011	1	0	0	0	0	0	0	0	0	1	0	0	53.7	1	0	1	0	0	0	0	0	0	14.4	6.9	1.53	35.3	86.6	0	2751	0	2751	0	2751	0	2751	0	2751	1	1053
1	41	1.61	80	30.863	1.07	1	3	0	1132	1119	0	0	0	0	0	0	0	0	0	0	0	0	70.2	0	0	0	0	1	0	0	0	1	11.3	6	1	49.4	82.4	0	2751	0	2751	0	2751	0	2751	1	1710	0	2751
0	74	1.7	75	25.9516	1.13	1.13	3	0	1732	1805	1	0	1	0	0	0	1	0	0	1	0	0	27	1	1	0	1	1	0	0	1	0	41.5	5.7	0.86	66.5	56.5	1	2749	1	2749	0	2749	0	2749	0	2749	1	1692
0	67	1.58	72	28.8415	1.18	1.13	3	0	1731	1554	1	1	1	0	0	0	1	0	0	1	0	0	65.83	1	0	0	1	1	0	1	0	0	14.4	7.5	0.99	58.7	57.1	0	2745	0	2745	1	2681	0	2745	0	2745	0	2745
0	67	1.66	71	25.7657	1.11	1.14	3	0	1367	1465	0	1	0	0	0	0	0	0	0	0	0	0		0	0	0	1	0	0	0	0	0	16.3	5.3	1.33	42.5	54.3	0	2740	0	2740	0	2740	0	2740	0	2740	0	2740
1	63	1.69	55	19.257	1.09	1.06	3	0	2178	2131	0	0	0	0	0	0	0	0	0	0	0	0	66.1	1	0	0	0	0	0	0	1	0	13.1	5.6	0.78		85	0	2739	0	2739	0	2739	0	2739	0	2739	0	2739
0	69	1.6	57	22.2656	1.37	1.37	3	0	1304	1334	0	1	1	1	0	0	1	0	0	1	0	0	38	1	1	0	1	1	0	0	0	0	13.4	7	1.05		207.8	0	2736	0	2736	0	2736	0	2736	1	2605	0	2736
0	77	1.7	70.2	24.2907	1.21	1.17	3	0	1496	1432	1	0	0	0	0	0	0	0	0	0	0	0	82.3	0	0	0	0	0	0	0	1	0	12.9	3	0.66		19.2	0	2735	0	2735	1	461	0	2735	0	2735	0	2735
0	65	1.65	66	24.2424	1.05	1.12	3	0	1676	1636	1	0	0	0	0	0	0	0	0	1	0	0	66	0	0	0	0	0	0	0	0	1	17.4	6.1	0.94	62.6	19.7	0	2735	0	2735	0	2735	0	2735	0	2735	0	2735
0	65	1.73	71	23.7228	1.02	1.07	3	0	1433	1405	1	0	0	0	0	0	0	0	0	1	1	0	55	0	0	0	0	1	0	0	0	1	14.1	5.1	0.78	76.8	270.6	0	2731	0	2731	0	2731	0	2731	0	2731	0	2731
1	64	1.42	61	30.2519	1.15	1.1	3	0	1684	1720	1	1	0	0	0	0	0	0	0	0	0	0	85.3	0	1	0	0	0	0	0	0	0	14.2	4.1	0.7	86.9	26.9	0	2731	0	2731	0	2731	0	2731	0	2731	0	2731
1	56	1.56	55	22.6003	1.15	1.07	3	0	1359	1333	0	0	0	0	0	0	0	0	0	0	0	0	81.6	0	0	0	0	0	0	0	0	0	12.6	4.5	0.61	77.5	8.7	0	2731	0	2731	0	2731	0	2731	0	2731	0	2731
0	75	1.55	57	23.7253	1.16	0.99	2	0	1523	1547	0	0	0	0	0	0	0	0	0	0	0	0	78.2										15.5	7.1	1.1	50.6	14.6	0	2729	0	2729	0	2729	0	2729	0	2729	0	2729
1	83	1.43	41	20.0499	1.12	1.12	3	0	1682	1610	1	0	0	0	0	0	0	0	0	0	0	0	85.7	0	0	0	0	0	0	0	1	1	13.9	202	110	55	87.2	0	2726	0	2726	0	2726	0	2726	0	2726	0	2726
0	58	1.7	76	26.2976	1.18	1.21	3	0	1496	1482	0	0	1	1	0	0	0	0	0	0	0	0	64	0	0	0	0	0	0	0	0	0	15.9	2.9	0.98		9.8	0	2726	0	2726	0	2726	0	2726	0	2726	0	2726
0	43	1.75	88	28.7347	1.18	1.19	3	0	1328	1318	0	0	0	0	0	0	0	0	0	0	1	0		0	0	0	0	0	0	0	0	0	15.5	4.5	1.06		5	0	2725	0	2725	0	2725	0	2725	0	2725	0	2725
0	73	1.63	68	25.5937	1.19	1.22	3	0			1	0	0	0	0	0	0	0	0	0	1	0	87.8	1	0	0	0	0	0	0	0	1	15.3	5.3	0.79	73.3	154.5	0	2721	0	2721	0	2721	0	2721	0	2721	0	2721
0	79	1.55	65	27.0552	1.16	1.19	3	0	1949	1838	0	1	0	0	0	0	0	0	0	1	0	0	58.5	1	0	0	0	0	0	0	0	0	13.5	5.1	0.88	63.7	64.2	0	2716	0	2716	0	2716	0	2716	0	2716	0	2716
0	71	1.63	70	26.3465	0.76	0.68	1	1	797	768	1	0	1	1	0	0	0	0	0	1	0	0	80.2	1	0	1	1	0	0	0	0	0	14.6	7.4	1.13		122.4	0	2714	0	2714	0	2714	0	2714	0	2714	0	2714
0	69	1.65	52	19.1001	1.3	1.13	3	0	1968	1940	1	1	0	0	0	0	0	0	0	1	1	0	60.2	1	0	0	1	0	1	1	0	1	15.1	4.3	0.84		177.3	1	2714	1	2714	0	2714	0	2714	0	2714	0	2714
0	76	1.62	60	22.8624	0.96	0.97	2	0	1730	1829	1	0	0	0	0	0	0	0	0	1	0	0	62.7	0	0	0	0	1	0	0	0	0	14	5.1	0.77	74.2	47.3	0	2711	0	2711	0	2711	0	2711	0	2711	0	2711
0	50	1.79	71	22.1591	1.18	1.16	3	0	1311	1359	1	0	0	0	0	0	0	0	0	0	0	0	68	0	0	0	0	0	1	0	0	0	14.7	6.8	0.85		12.6	0	2711	0	2711	0	2711	0	2711	0	2711	0	2711
1	46	1.5	53	23.5556	1.21	1.26	3	0	1132	1187	0	0	0	0	0	0	0	0	0	1	0	0	76.79	0	0	0	0	0	0	0	0	0	13.4	4.6	0.69	71.7	10.8	0	2710	0	2710	0	2710	0	2710	0	2710	0	2710
1	71	1.55	62	25.8065	1.08	0.99	2	0	1325	1312	0	1	0	0	0	0	0	0	0	0	0	0	72.32	0	0	0	0	0	0	1	0	1	14.2	6.7	0.86	49.8	214	0	2706	0	2706	0	2706	0	2706	0	2706	0	2706
0	44	1.81	75	22.8931	1.18	1.14	3	0	1239	1242	0	0	0	0	0	0	0	0	0	1	0	0	75.7	0	0	0	0	0	0	0	0	0	14.3	6.3	0.82		11	0	2706	0	2706	0	2706	0	2706	0	2706	0	2706
0	70	1.64	61	22.68	0.82	0.9	1	1	1452	1382	1	0	0	0	0	0	0	0	1	1	1	0	25	0	0	0	0	1	0	1	1	1	15.7	5.9	0.89	65.1	895	0	2705	0	2705	0	2705	0	2705	0	2705	1	1725
0	16	1.69	55	19.257	0.99	1.01	2	0	965	958	0	0	0	0	0	0	0	0	0	0	0	0	81	0	0	0	0	0	0	0	0	0	15	4.9	0.88		12.4	0	2705	0	2705	0	2705	0	2705	0	2705	0	2705
1	42	1.65	63	23.1405	1.11	1.12	3	0	1290	1281	0	1	0	0	0	0	0	0	0	0	0	0	65.4	0	0	0	0	0	0	0	0	0	15.3	4.1	0.64		12.8	0	2700	0	2700	0	2700	0	2700	0	2700	0	2700
0	75	1.6	45	17.5781	1.28	1.3	3	0	1251	1274	0	0	0	0	0	1	0	0	0	1	0	0	80.1	1	1	0	1	1	0	0	0	0	14.1	7.1	0.91	62.3		0	2695	0	2695	0	2697	0	2697	0	2697	0	2697
0	36	1.71	79	27.0169	1.24	1.11	3	0	1151	1206	0	0	0		0	0	0	0	0	0	0	0	57.9										16.5	6.1	0.6	121.3	7.3	0	2695	0	2695	0	2695	0	2695	0	2695	0	2695
0	50	1.77	74	23.6203	1.11	0.94	2	0	1333	1331	0	0	1	0	0	0	0	0	1	0	0	0	66.9	1	1	0	1	1	0	0	0	0	11.3	8.6	1.16		952.8	0	2694	0	2694	0	2701	0	2701	0	2701	0	2701
1	60	1.58	57	22.8329	1.28	1.21	3	0	1668	1580	0	1	1	0	0	0	0	0	1	1	1	0	68.7	0	1	0	1	1	0	0	0	1	13.2	5.9	0.67		246.8	0	2693	0	2693	0	2693	0	2693	0	2693	0	2693
0	36	1.73	67	22.3863	1.02	1.06	3	0	1150	1141	0	0	0	0	0	0	0	0	0	0	0	0	73	0	0	0	0	0	0	0	0	0	15.3	6.8	0.97		5	0	2691	0	2691	0	2691	0	2691	0	2691	0	2691
0	72	1.62	61	23.2434	1.3	1.22	3	0	1908	1808	1	1	1	0	0	0	0	0	0	1	0	0	64.9										12.9	5.7	1.03	55	90.1	0	2690	0	2690	0	2701	0	2701	0	2701	0	2701
0	65	1.62	65.1	24.8057	1.2	1.25	3	0	1479	1518	0	1	0	0	0	0	0	0	0	0	0	0	77.63	0	0	0	0	0	0	0	1	0	16.2	5.8	0.93		9.4	0	2689	0	2689	0	2689	0	2689	0	2689	0	2689
0	74	1.65	65	23.8751	1.23	1.18	3	0	1466	1430	1	0	0	0	0	0	0	0	0	0	0	0	42.35	0	0	0	0	0	1	0	1	0	15.2	7.3	1.33	41.3	20.4	0	2688	0	2688	0	2688	0	2688	0	2688	0	2688
1	78	1.48	51	23.2834	1.03	1.06	3	0	1536	1658	1	1	0	0	0	0	0	0	1	0	0	0	67.5	1	0	0	1	0	1	0	1	1	12.8	3.8	0.7		375.5	0	2686	0	2686	0	2686	0	2686	0	2686	1	0
0	63	1.63	38	14.3024	1.31	1.28	3	0	1626	1581	0	1	0	0	0	0	0	0	1	0	0	0	41	0	0	0	1	1	0	1	0	0	14.3	3.8	0.61		158.2	0	2686	0	2686	0	2686	0	2686	0	2686	0	2686
1	77	1.45	39	18.5493	0.89	0.74	1	1	1287	1192	0	0	0	0	0	0	0	0	0	1	0	0	62.6	1	0	0	1	1	0	0	1	0	12	4.6	0.71		1445	0	2685	0	2685	0	2685	0	2685	0	2685	0	2685
0	72	1.78	63	19.8839	1.19	1.13	3	0	1478	1463	0	0	0	0	1	0	0	0	0	0	0	0	65	0	0	0	0	0	0	1	0	0	15.4	8.1	0.93		160.8	0	2684	0	2684	0	2684	0	2684	0	2684	0	2684
0	66	1.67	60	21.5139	1.29	1.16	3	0	1727	1697	1	1	1	1	1	0	0	0	0	0	0	0	80.56	0	0	0	0	0	0	0	0	0	16.3	6.5	0.79	75.4	9.4	0	2678	0	2678	0	2678	0	2678	0	2678	0	2678
1	57	1.6	53.8	21.0156	1.14	1.08	3	0	1342	1364	0	0	0	0	0	0	0	0	0	0	0	0	84	0	0	0	0	0	0	0	0	0	14.5	4.2	0.61		20.9	0	2677	0	2677	0	2677	0	2677	0	2677	0	2677
0	30	1.73	64	21.3839	1.21	1.27	3	0	1052	1032	0	0	0	0	0	0	0	0	0	0	0	0	47	0	0	0	0	0	0	0	0	0	15.4	7.2	0.85		42.4	0	2677	0	2677	0	2677	0	2677	0	2677	0	2677
0	80	1.77	77	24.5779	1.06	1.1	3	0	1826	1892	0	0	1	0	0	0	0	0	0	0	0	0	64	0	0	0	0	1	0	0	0	1	13.8	5	1.07	51.2	263.2	0	2675	0	2675	0	2675	0	2675	0	2675	0	2675
0	62	1.63	70	26.3465	1.3	1.11	3	0	1735	1723	1	1	1	0	0	0	0	0	0	0	0	0	51.1	1	0	0	1	1	0	1	1	0	14	6.6	0.83	72.8	40.7	0	2674	0	2674	0	2674	0	2674	0	2674	0	2674
0	77	1.64	64	23.7954	1.17	1.12	3	0	2042	2124	1	1	1	0	0	0	0	0	0	1	0	0	72.39	1	0	0	1	0	1	0	0	0	13.3	8.6	0.89	63.3	111.6	0	2673	0	2673	0	2673	0	2673	0	2673	0	2673
0	52	1.6	51	19.9219	1.29	1.26	3	0	1246	1267	1	0	0	0	0	0	0	0	0	0	0	0	68.2	0	0	0	0	0	1	0	0	0	13	2.9	0.58		101.2	0	2673	0	2673	0	2673	0	2673	0	2673	0	2673
1	77	1.6	51	19.9219	1.15	1.05	3	0	1216	1234	0	0	0	0	0	0	0	0	0	0		0	64.7	0	0	0	0	0	0	0	0	0	11.7	4.3	0.68	62.8	75.1	0	2672	0	2672	0	2672	0	2672	0	2672	0	2672
0	74	1.69	59	20.6575	0.68	0.69	1	1	1528	1604	1	0	1	0	0	0	0	0	0	0	1	1	74.5	0	0	0	0	0	0	1	1	1	11.1	6.8	1.54		62.1	0	2672	0	2672	0	2672	0	2672	1	2300	0	2672
1	82	1.46	41.1	19.2813	1.19	1.15	3	0	1915	2024	0	1	0	0	0	0	0	0	0	0	0	0	87.8	1	1	0	0	0	0	0	0	0	13.5	3.8	0.63		101.3	0	2671	0	2671	0	2671	0	2671	0	2671	0	2671
0	69	1.5	64	28.4444	1.13	0.67	1	1	2970	1138	1	0	0	0	0	0	0	0	0	0	0	0	66.82	1	0	0	0	0	0	0	1	0	15.8	6.2	0.55	110.7	6.1	0	2670	0	2670	0	2670	0	2670	0	2670	0	2670
0	52	1.71	85	29.0688	1.27	1.27	3	0	1346	1373	1	1	1	0	0	0	0	0	0	1	0	0	58.9	1	0	0	0	0	0	1	0	0	14.4	6.3	0.76		21.1	0	2670	0	2670	0	2670	0	2670	0	2670	0	2670
0	59	1.68	62	21.9671	1.23	1.26	3	0	1556	1587	0	0	0	0	0	0	0	0	0	1	0	0	64.38	0	0	0	0	1	0	0	0	0	16.3	6.5	0.91	66.7	78.8	0	2669	0	2669	0	2669	0	2669	0	2669	0	2669
1	81	1.5	57	25.3333	1.08	1.08	3	0	2241	2208	0	1	0	0	0	0	0	0	0	0	0	0	77	0	0	0	1	0	0	0	0	1	14.3	4.6	0.9	61.7	54.2	0	2667	0	2667	0	2667	0	2667	0	2667	0	2667
1	71	1.45	42	19.9762	1.11	1.11	3	0	2292	2348	1	0	0	0	0	0	0	0	0	0	0	0	83.1	0	0	0	0	0	0	0	1	0	14.3	5.7	0.48		8.5	0	2666	0	2666	0	2666	0	2666	0	2666	0	2666
1	75	1.5	48.3	21.4667	1.11	1.14	3	0	1648	1710	0	0	0	0	0	0	0	0	0	0	0	0	32	1	1	0	1	1	0	0	0	0	13.1	6.1	0.79		376	0	2664	0	2664	0	2664	0	2664	0	2664	0	2664
1	72	1.52	50	21.6413	1.15	1.02	3	0	2138	2191	1	0	0	0	0	0	0	0	0	0	0	0	79.96	0	0	0	0	0	1	1	1	0	13.3	6.1	0.71	61.1	37.1	0	2664	0	2664	0	2664	0	2664	0	2664	0	2664
1	72	1.46	54	25.3331	1.18	1.22	3	0	1587	1648	0	0	0	0	0	0	0	0	0	0	0	0	76	0	0	0	0	0	0	0	0	0	15.6	3.7	0.59		39.3	0	2664	0	2664	0	2664	0	2664	0	2664	0	2664
1	47	1.54	56	23.6128	1.2	1.17	3	0	1071	1058	1	0	0	0	0	0	0	0	0	0	0	0	57	0	0	0	0	0	0	1	0	0	14	3.8	0.7	70.1	310.7	0	2661	0	2661	0	2661	0	2661	0	2661	0	2661
1	73	1.56	57	23.4221	1.21	1.19	3	0	1459	1439	0	0	0	0	0	0	0	0	0	0	0	0	77.1	0	0	0	1	0	0	0	0	0	14.3	2.5	0.53	83.8	53.6	0	2660	0	2660	0	2660	0	2660	0	2660	0	2660
0	24	1.79	74.1	23.1266	1.01	0.97	2	0	1309	1265	0	0	0	0	0	0	0	0	0	0	1	0	69.5	0	0	0	0	0	0	1	0	0	17.9	5.4	1.04		5	0	2660	0	2660	0	2660	0	2660	0	2660	0	2660
0	75	1.62	62	23.6244	0.76	0.9	1	1	776	1729	1	0	0	0	1	0	0	0	0	1	0	0	78.3	1	1	0	0	0	1	1	0	0	13.2	5.5	0.82	69.8	69.2	0	2659	0	2659	1	2659	1	1284	0	2659	1	1003
0	69	1.65	57	20.9366	1.04	0.96	2	0	2073	1964	0	0	0	0	0	0	0	0	0	0	0	0	83	1	0	0	1	0	1	0	0	0	14.5	7.8	0.88		14.6	0	2659	0	2659	0	2659	0	2659	0	2659	0	2659
0	63	1.59	46.6	18.4328	1.13	1.11	3	0	1394	111	0	0	0	0	0	0	1	0	0	1	0	0	44.3	1	1	0	1	1	0	1	1	0	15.7	4.9	0.68		9.4	0	2659	0	2659	0	2659	0	2659	0	2659	0	2659
0	55	1.66	70	25.4028	1.24	0.73	1	1	1726	1041	1	0	0	0	0	0	0	0	0	1	0	0	69.1	0	0	0	0	0	1	0	0	0	14.7	6.3	0.65	98.4	45.7	0	2659	0	2659	0	2659	0	2659	0	2659	0	2659
0	55	1.69	60	21.0077	1.1	1.09	3	0	1648	1576	0	0	1	0	0	0	0	0	0	0	1	0	65.8	0	0	0	0	0	0	0	0	1	18.4	2.9	0.74		19.8	0	2659	0	2659	0	2659	0	2659	0	2659	0	2659
0	76	1.66	63	22.8625	0.51		1	1	708		1	0	0	0	0	0	0	0	0	0	0	0	51.1	0	0	0	0	1	0	0	0	0	13.2	5.6	0.75	76.7	242.5	0	2657	0	2657	0	2657	0	2657	0	2657	0	2657
0	47	1.65	51	18.7328	1.12	1.1	3	0	1489	1445	0	0	0	0	0	1	0	0	0	0	0	0	65.8	0	0	0	0	0	0	0	0	0	16	5.3	0.64		12.3	0	2657	0	2657	0	2657	0	2657	0	2657	0	2657
0	85	1.6	64	25	1.21	1.24	3	0	1721	1776	0	1	0	0	0	0	0	0	0	1	0	0	39	1	0	0	0	0	0	0	0	0	16	6	0.82	67.4	66.5	0	2656	0	2656	0	2656	0	2656	0	2656	0	2656
0	70	1.65	76	27.9155	0.99	0.99	2	0	2496	2339	1	1	1	0	1	0	0	0	0	0	0	0	59.6	1	0	1	1	0	0	0	1	0	12.9	6.5	1.24		19.3	0	2654	0	2654	0	2654	0	2654	0	2654	0	2654
0	70	1.6	56	21.875	1.28	1.2	3	0	1220	1260	0	0	0	0	0	0	0	0	0	0	0	0	63	0	0	0	0	0	0	0	0	0	13.9	4.2	0.8		7.3	0	2654	0	2654	0	2654	0	2654	0	2654	0	2654
1	16	1.46	40	18.7652	1.14	1.07	3	0	1458	1399	0	1	0	0	0	0	0	0	0	0	0	0	71.2	0	0	0	0	0	0	0	0	0	11.1	4.8	0.53	125	13	0	2652	0	2652	0	2654	0	2654	0	2654	0	2654
0	72	1.67	66	23.6652	1.21	1.17	3	0	1695	1661	1	1	0	0	1	0	0	0	0	1	0	0	68.15	0	0	1	1	1	0	0	0	1	13.7	6.1	1	56.9	121.7	0	2651	0	2651	0	2651	0	2651	0	2651	0	2651
0	58	1.68	79	27.9904	1.31	1.27	3	0	718	761	1	1	0	0	0	0	0	0	0	0	0	0	61.4	0	0	0	0	0	0	0	0	0	13.2	5.2	0.68		524.6	0	2650	0	2650	0	2650	0	2650	0	2650	0	2650
0	78	1.62	49.2	18.7471	1.2	1.23	3	0	1358	1434	0	0	0	0	0	0	0	0	1	0	0	0	40.8	1	0	0	0	0	0	0	0	0	14.4	6.1	0.88		350.4	0	2649	0	2649	0	2649	0	2649	0	2649	0	2649
0	51	1.67	67	24.0238	1.07	1.16	3	0	1461	1552	0	1	0	0	0	0	1	0	0	1	0	0	68.69	0	1	0	0	0	0	0	0	0	15.1	9.3	0.99	63.5	13.5	0	2648	0	2648	0	2648	0	2648	0	2648	0	2648
0	37	1.76	73	23.5666	1.22	1.23	3	0	1333	1365	0	0	0	0	0	0	0	0	0	1	1	0	79.21	0	0	0	0	0	0	0	0	0	15.1	7.2	0.89		12.9	0	2648	0	2648	0	2648	0	2648	0	2648	0	2648
0	57	1.65	60	22.0386	1.3	1.38	3	0	1628	1572	1	0	0	0	0	0	0	0	0	1	0	0	39.2	0	0	0	0	0	1	0	0	0	14.9	4.6	0.82		674.1	0	2647	0	2647	0	2647	0	2647	0	2647	0	2647
0	75	1.68	48.8	17.2902	1.15	1.21	3	0	1823	173	1	0	0	0	0	0	0	0	0	0	0	0	81.6	0	0	0	0	0	1	0	1	0	14.2	6	1.03		35	1	2645	1	2645	1	2645	0	2645	0	2645	0	2645
0	32	1.94	95	25.2418	1.03	1.04	3	0	1036	1040	1	0	1	0	0	0	0	0	1	1	0	0	31.9	0	0	0	0	1	0	1	0	0	13.2	8.2	1.1		258.6	0	2645	0	2645	0	2645	0	2645	0	2645	0	2645
0	70	1.58	60	24.0346	1.14	1.13	3	0	1501	1497	0	0	0	0	0	0	1	0	0	0	0	0	52.6	1	0	0	0	1	0	0	0	0	14.2	6.9	1.19	47.4	20.4	0	2644	0	2644	0	2644	0	2644	0	2644	0	2644
0	66	1.58	64	25.6369	1.1	1.13	3	0	1676	2004	1	1	0	0	0	0	0	0	0	1	0	0	72.5	1	1	0	1	0	0	0	0	0	16.1	7	0.96		5.1	0	2642	0	2642	0	2642	0	2642	0	2642	0	2642
0	74	1.61	65	25.0762	1.15	1.12	3	0	1759	1701	1	1	0	0	0	1	0	0	0	1	0	0	65.5	1	0	0	0	0	1	0	1	0	13.9	6	0.99		53	0	2641	0	2641	0	2641	0	2641	0	2641	0	2641
1	50	1.5	44	19.5556	1.19	1.15	3	0	1333	1257	1	0	0	0	0	0	0	0	1	0	0	0	38.1	0	0	0	0	0	1	1	0	0	13.7	6.7	0.73		119.4	1	2640	0	2640	0	2640	0	2640	0	2640	0	2640
0	66	1.62	58	22.1003	1.1	1.1	3	0	3033	2787	1	0	1	0	0	0	0	0	0	0	0	0	79	0	1	0	0	0	0	0	0	0	12.6	4.8	1.34	42.3	38.9	1	2639	1	2639	0	2639	1	2603	0	2639	0	2639
1	25	1.49	46	20.7198	1.06	1.05	3	0	1136	1163	0	0	0	0	0	0	0	0	0	0	0	0	62	0	0	0	0	0	0	0	1	0	13.3	4.3	0.53		5	0	2639	0	2639	0	2639	0	2639	0	2639	0	2639
0	71	1.55	52.2	21.7274	0.97	0.94	2	0	2107	2009	1	1	1	0	1	0	0	0	0	0	1	0	57.7	1	0	0	0	1	0	1	1	0	16	7.8	1.21		67.7	0	2636	0	2636	0	2636	0	2636	0	2636	0	2636
0	65	1.71	68	23.255	1.19	1.16	3	0	2821	2602	1	1	1	0	0	0	0	0	0	0	0	0	74	1	1	0	1	0	1	0	1	0	14	4.6	0.73	82.6	39.6	0	2635	0	2635	0	2635	1	672	0	2635	0	2635
1	78	1.5	49.4	21.9556	1.19	1.11	3	0	1493	1462	1	0	0	0	0	0	0	0	0	0	0	0	76.2	0	0	0	0	1	0	0	0	0	12	4.9	0.65		48.3	0	2634	0	2634	0	2634	0	2634	0	2634	0	2634
0	72	1.68	56	19.8413	1.23	1.22	3	0	2166	2147	1	0	1	0	0	0	0	0	0	0	0	0	65.9	1	0	0	0	0	1	0	0	0	15.4	5.3	0.69	85.3	9.4	0	2634	0	2634	0	2634	0	2634	0	2634	0	2634
0	72	1.6	75	29.2969	1.13	1.12	3	0	2007	2134	0	0	0	0	0	0	0	0	0	1	1	0	66	0	0	0	0	0	0	0	0	1	16.3	6.7	1.01	56.2	78.2	0	2633	0	2633	0	2633	0	2633	0	2633	0	2633
1	85	1.43	45	22.006	0.92	0.85	1	1	1947	1769	0	0	1	0	0	0	0	0	0	0	0	0	63.76	0	0	0	0	0	0	0	1	0	14	4.8	0.6	70	117	1	2632	0	2632	0	2632	0	2632	0	2632	0	2632
0	70	1.65	65	23.8751	1.21	1.2	3	0	1904	1809	0	1	0	0	0	0	1	0	0	1	0	0	67.1	0	0	0	0	0	0	0	0	0	9.8	5.4	0.9	64.3	30.6	0	2632	0	2632	0	2632	0	2632	0	2632	0	2632
0	85	1.55	60	24.974	1.14	1.12	3	0	2396	2428	1	0	0	0	0	0	0	0	0	1	0	0	70.02	1	0	0	0	0	1	0	0	0	14.2	4.8	0.74	75.4	45.5	1	2631	0	2631	0	2631	0	2631	0	2631	0	2631
1	73	1.46	40.9	19.1875	1.13	1.14	3	0	2517	2445	1	0	0	0	0	0	0	0	0	0	0	0	80	1	0	0	0	0	1	0	0	1	11.7	4.4	0.69		125.8	0	2630	0	2630	0	2630	0	2630	0	2630	0	2630
0	75	1.67	50	17.9282	1.03	1.14	3	0	2405	2353	1	0	1	0	0	0	0	0	0	1	0	0	76	1	1	0	0	0	0	0	0	0	13.3	7.2	0.81	70.8	60.2	0	2627	0	2627	0	2627	0	2627	0	2627	0	2627
0	54	1.68	69	24.4473	1.2	1.2	3	0	1419	1383	1	0	0	0	0	0	0	0	0	0	1	0	72	0	0	0	0	0	0	0	0	0	13.9	8.8	0.92			0	2627	0	2627	0	2627	0	2627	0	2627	0	2627
1	52	1.58	49	19.6283	1.01	0.99	2	0	1318	1352	0	0	0	0	0	0	0	0	0	0	0	0	84.9	0	0	0	0	0	0	0	0	0	12.8	4.1	0.57		9.8	0	2627	0	2627	0	2627	0	2627	0	2627	0	2627
0	24	1.67	48	17.2111	1.03	1.1	3	0	981	1000	0	0	0	0	0	0	0	0	1	0	0	0	40	0	0	0	0	1	0	1	0	1	12	6.1	0.43		40.4	0	2627	0	2627	0	2627	0	2627	0	2627	0	2627
0	76	1.64	50.7	18.8504	1.14	1.06	3	0	1709	1786	1	0	0	0	0	0	0	0	0	1	0	0	73	1	1	0	1	0	1	0	1	0	15.2	7.8	1.28		60.2	1	2625	0	2625	0	2625	0	2625	0	2625	0	2625
0	79	1.67	72.7	26.0676	1.02	1.11	3	0	1650	1722	0	1	0	0	1	0	1	0	0	1	1	0	38.71	1	1	0	1	1	0	0	0	1	14.4	8.5	0.83		324.2	0	2624	0	2624	0	2624	0	2624	0	2624	0	2624
0	57	1.8	83	25.6173	1.13	1.14	3	0	1039	1039	0	1	0	0	0	0	0	0	1	1	1	0	49	1	0	0	0	0	0	1	0	1	17.6	8.3	1.35		175.5	0	2624	0	2624	0	2624	0	2624	0	2624	0	2624
0	26	1.76	59	19.047	1.06	1.06	3	0	1037	1049	0	0	0	0	0	0	0	0	0	0	0	0	70	0	0	0	0	0	0	0	0	0	16.7	6.6	0.97		12.6	0	2623	0	2623	0	2623	0	2623	0	2623	0	2623
1	86	1.4	60	30.6122	1.08	1.07	3	0	1497	1347	0	0	0	0	0	0	1	0	1	0	1	0	43.9	1	0	0	1	1	0	0	1	1	13.5	7.9	0.84		555.3	0	2622	0	2622	0	2622	0	2622	0	2622	0	2622
0	77	1.67	64	22.9481	1.07	1.14	3	0	2432	2197	0	1	0	0	0	0	0	0	0	1	0	0	30.55										14.5	9.1	1.11	49.8	60.2	0	2618	0	2618	0	2618	0	2618	0	2618	0	2618
0	77	1.63	63	23.7118	1.15	1	3	0	1371	1511	1	1	1	0	0	0	0	0	0	0	0	0	53.4	1	1	0	1	0	1	1	0	0	13.8	7.1	1.33	40.8	283.9	0	2618	0	2618	0	2618	0	2618	0	2618	0	2618
0	72	1.61	68	26.2336	1.13	1.1	3	0	1765	1753	1	0	0	0	0	0	0	0	0	0	0	0	71.91	1	0	0	1	1	1	0	0	0	14.1	6.8	0.95	60.1	74.1	0	2616	0	2616	0	2616	0	2616	0	2616	0	2616
0	81	1.68	62	21.9671	1.21	1.07	3	0	1634	1566	0	0	0	0	0	0	0	0	0	1	0	0	65.9	0	0	0	0	0	1	1	1	0	11.7	6.9	1.17		65	0	2615	0	2615	0	2615	0	2615	0	2615	0	2615
1	60	1.49	47.6	21.4405	1.19	1.16	3	0	1400	1410	1	0	0	0	0	0	0	0	0	0	1	0	91.1	0	0	0	0	0	1	0	1	1	12.7	7.6	0.78		17.7	0	2614	0	2614	0	2614	0	2614	0	2614	0	2614
1	81	1.51	65	28.5075	1	1.02	3	0	1659	1538	1	0	0	0	1	0	0	0	0	0	1	0	62	0	0	0	1	0	1	0	0	1	12.2	3.5	0.69	61	267.8	1	2613	1	2613	0	2613	0	2613	1	2570	1	1024
0	60	1.54	51.5	21.7153	1.2	1.18	3	0	1485	1520	0	0	1	0	0	0	0	0	0	0	0	0	73.3	0	0	0	0	0	0	1	0	0	12.9	7	0.68		89.1	0	2613	0	2613	0	2613	0	2613	0	2613	0	2613
1	54	1.55	45	18.7305	1.2	1.17	3	0	1261	1254	1	0	0	0	0	0	0	0	0	0	0	0	66.6	0	0	0	0	0	0	0	1	0	12.5	4.6	0.72		19.2	0	2613	0	2613	0	2613	0	2613	0	2613	0	2613
0	88	1.62	63	24.0055	0.76	0.94	1	1	1653	3316	1	0	0	0	0	0	0	0	0	0	0	0	64	0	0	0	0	1	0	0	0	0	16.4	6.2	0.93	58.1	46.3	0	2612	0	2612	0	2612	0	2612	0	2612	0	2612
0	64	1.55	51.1	21.2695	1.16	1.09	3	0	1570	1544	1	0	1	0	0	0	0	0	1	0	1	0	35	0	0	1	1	0	1	1	0	1	14	7.1	1.03		58.5	1	2612	1	2612	0	2612	0	2612	0	2612	0	2612
0	62	1.85	77	22.4982	1.21	1.19	3	0	1501	1498	1	0	0	0	0	0	0	0	0	1	0	0	69	0	0	0	0	0	0	0	0	0	14.5	6.6	1.08	54.6	5.7	0	2612	0	2612	0	2612	0	2612	0	2612	0	2612
1	69	1.48	66	30.1315	1.25	1.23	3	0	1405	1442	1	1	1	0	0	0	0	0	0	0	0	0	82.2	0	0	0	1	0	0	0	0	0	14.6	5.7	0.69	63.8	17.6	0	2611	0	2611	0	2611	0	2611	0	2611	0	2611
0	78	1.67	55	19.721	1.09	1.05	3	0	1253	1359	1	1	0	0	0	0	0	0	1	1	1	0	43.6	0	0	0	0	0	0	0	0	1	16.2	7.9	1.65		612.8	0	2610	0	2610	0	2610	0	2610	0	2610	1	14
0	70	1.71	70	23.939	1.23	1.23	3	0	1883	1879	1	0	0	0	0	0	0	0	0	0	0	0	78.2	1	1	0	1	0	0	0	1	0	12	6.9	10.44	4.4	29.7	0	2609	0	2609	0	2609	0	2609	0	2609	0	2609
1	82	1.5	52	23.1111	0.95	0.93	2	0	1118	1154	1	0	0	0	0	0	0	0	0	0	0	0	54.9	0	0	0	0	0	1	0	0	0	12.9	4.6	0.61	69.5	196.4	0	2606	0	2606	0	2606	0	2606	0	2606	0	2606
0	81	1.56	67.9	27.9011	1.25	1.23	3	0	1773	1909	1	1	0	0	0	0	0	0	0	0	0	0	77.6	0	0	0	1	0	0	0	0	0	10.4	3.9	0.78		284.3	0	2606	0	2606	0	2606	0	2606	0	2606	0	2606
0	64	1.74	71.5	23.6161	1.1	1.05	3	0	858	1878	1	0	0	0	0	0	0	0	0	0	1	1	63.1	1	0	0	0	0	1	0	1	1	14.6	4.8	0.77			0	2606	0	2606	0	2606	0	2606	0	2606	0	2606
0	53	1.76	60	19.3698	1.21	1.3	3	0	1319	1355	0	0	0	0	0	0	0	0	0	1	0	0	79.5	0	0	0	0	0	0	0	0	0	13.8	6	0.61		12.1	0	2606	0	2606	0	2606	0	2606	0	2606	0	2606
0	73	1.72	61	20.6193	1.26	1.29	3	0	1707	1811	1	0	0	0	0	0	0	0	1	1	0	0	44.7	0	0	0	0	0	1	1	0	1	14.2	6.4	0.74		484.8	0	2603	0	2603	0	2603	0	2603	0	2603	0	2603
0	79	1.59	58	22.9421	1.25	1.21	3	0	1950	2158	1	1	0	0	0	0	0	0	0	1	0	0	77.2	1	0	0	1	0	1	0	0	0	14	5	0.87	64.5	41.2	0	2602	0	2602	0	2602	0	2602	0	2602	0	2602
0	61	1.61	63	24.3046	1.08	1.13	3	0	1482	1521	0	1	0	0	0	0	1	0	0	1	0	0	56.1	1	1	0	1	0	0	1	0	1	14.1	5	0.8	76.1	92.4	0	2602	0	2602	0	2602	0	2602	0	2602	0	2602
0	59	1.69	68	23.8087	1.18	1.11	3	0	1251	1261	0	1	0	0	0	0	0	0	0	1	1	0	74.7	0	0	0	0	0	0	0	0	1	15.2	6.2	0.77		61.6	0	2602	0	2602	0	2602	0	2602	0	2602	0	2602
0	48	1.67	73.5	26.3545	1.12	1.05	3	0	1235	1248	0	0	0	0	0	0	0	0	0	1	0	0	45.3	1	0	0	1	1	0	1	0	0	14.5		0.8		43.4	0	2601	0	2601	0	2606	0	2606	0	2606	0	2606
0	71	1.6	64.7	25.2734	1.11	1.01	3	0	2888	2632	1	1	0	0	0	0	0	0	0	0	0	0	63.2	1	0	0	0	0	1	0	1	0	15.5	6	1.27			0	2600	0	2600	0	2600	0	2600	0	2600	0	2600
0	70	1.62	62	23.6244	1.12	1.12	3	0	1288	1347	1	1	1	0	0	0	0	0	0	1	0	0	71.4										11	9	1	57.3	80.9	1	2598	0	2598	0	2598	0	2598	0	2598	0	2598
0	78	1.62	70	26.6728	1.18	1.11	3	0	1430	1403	1	0	0	0	0	0	0	0	0	0	0	0	23.1	0	0	0	0	0	1	1	1	1	16.4	9.2	2.01		276.8	0	2597	0	2597	0	2597	0	2597	0	2597	0	2597
0	77	1.62	56	21.3382	1.06	1.08	3	0	2033	2037	1	1	1	0	0	0	1	0	1	1	0	0	49.8	1	0	0	1	0	0	0	1	1	12.9	7.1	1.14		53.6	1	2596	0	2596	0	2596	0	2596	0	2596	0	2596
0	69	1.69	68	23.8087	1.18	1.17	3	0	1243	1279	0	0	0	0	0	0	0	0	0	1	0	0	66.13	0	0	0	0	0	0	0	0	0	13	7.1	1.27	44.3	22.3	0	2596	0	2596	0	2596	0	2596	0	2596	0	2596
0	64	1.6	67	26.1719	1.24	1.18	3	0	1627	1700	0	0	0	0	0	0	0	0	0	0	0	0	80.65	0	0	0	0	0	0	0	0	0	14.3	6.3	1.09	53.5	35.1	0	2595	0	2595	0	2595	0	2595	0	2595	0	2595
0	56	1.74	73	24.1115	1.22	1.12	3	0	1361	1341	0	1	0	0	0	0	0	0	0	1	0	0	71.4	0	0	0	0	0	0	0	0	0	15	6.4	0.6		6.1	0	2595	0	2595	0	2595	0	2595	0	2595	0	2595
0	67	1.65	75	27.5482	1.19	1.16	3	0	1358	1361	0	0	0	0	0	0	0	0	0	0	0	0	70.1	0	0	0	0	0	1	0	0	0	14.4	7.4	1.39		245.8	0	2593	0	2593	0	2593	0	2593	0	2593	0	2593
0	66	1.61	65	25.0762	1.17	1.16	3	0	1571	1614	0	0	0	0	0	0	0	0	1	1	0	0	63.7	0	0	0	0	0	0	0	0	0	15.8	6.9	0.88		90.7	0	2593	0	2593	0	2593	0	2593	0	2593	0	2593
0	64	1.74	74	24.4418	1.23	1.21	3	0	1646	1698	1	1	0	0	0	0	0	0	0	1	0	0	59	0	0	0	1	1	0	1	0	1	15	6.3	0.39		79.8	0	2592	0	2592	0	2592	0	2592	0	2592	0	2592
1	55	1.61	57	21.9899	1.16	1.13	3	0	1855	1844	1	0	0	0	0	0	0	0	0	0	0	0	76.7	0	0	0	0	0	0	0	0	0	14.3	5.5	0.59		28.1	0	2591	0	2591	0	2591	0	2591	0	2591	0	2591
1	81	1.45	49	23.3056	1.25	1.14	3	0	2318	2477	1	0	1	0	0	0	0	0	0	1	1	0	69.7	0	1	0	0	0	1	0	1	0	13	5.7	1	40.6	120.6	0	2590	0	2590	0	2590	1	2396	0	2590	0	2590
1	73	1.58	50	20.0288	0.99	0.99	2	0	2128	2081	0	0	1	0	1	0	0	0	0	0	0	0	59.4	1	0	0	1	1	0	0	1	0	13.6		0.68	63		0	2590	0	2590	0	2590	0	2590	0	2590	0	2590
0	70	1.63	65.4	24.6152	1.18	1.18	3	0	1451	1386	1	1	1	0	0	0	1	0	0	1	0	0	56.5	1	0	0	1	0	0	0	0	0	15.5	4.8	0.92		64.5	0	2589	0	2589	0	2589	0	2589	0	2589	0	2589
1	60	1.55	80	33.2986	1.04	0.88	1	1	1235	1246	1	1	1	0	0	0	0	0	0	0	0	0	87.5	1	1	0	1	0	0	0	0	0	12	6.3	0.68		18.6	0	2587	0	2587	0	2587	0	2587	0	2587	0	2587
1	33	1.54	54	22.7694	1	1.03	3	0	1325	1269	0	0	0	0	0	0	0	0	1	0	0	0	68	1	0	0	0	0	0	0	0	0	22.5	8.4	0.68		11.5	0	2587	0	2587	0	2587	0	2587	0	2587	0	2587
0	59	1.66	78	28.306	1.1	1.11	3	0	1841	1640	0	0	0	0	0	0	0	0	0	1	1	0	64.8	0	0	0	0	0	1	0	0	1	16.8	6.2	0.99		124.4	0	2585	0	2585	0	2585	0	2585	0	2585	0	2585
1	35	1.58	68	27.2392	1.01	1.02	3	0	1324	1312	0	0	0	0	0	0	0	0	0	1	0	0	45.97	0	0	0	0	0	0	0	0	0	13.5	8.3	0.86	60.9	9.5	0	2584	0	2584	0	2584	0	2584	0	2584	0	2584
1	69	1.56	60	24.6548	1.13	1.13	3	0	1714	1729	1	1	0	0	0	0	0	0	0	0	0	0	77.2	0	0	0	1	0	1	0	0	0	13.3	5.2	0.64		30.4	0	2583	0	2583	0	2583	0	2583	0	2583	0	2583
0	64	1.63	62	23.3355	1.18	1.1	3	0	1399	1316	0	1	0	0	0	0	0	0	0	1	0	0	74.7	1	1	0	0	0	0	1	0	0	14.7	4.6	1.35	42.3	54.5	0	2583	0	2583	0	2583	0	2583	0	2583	0	2583
1	77	1.42	46.5	23.0609	1.24	1.23	3	0	1462	1446	1	0	0	0	0	0	0	0	0	0	0	0	84.5	1	1	0	1	0	0	0	0	0	11.3	5.3	0.83		40.2	0	2582	0	2582	0	2582	0	2582	0	2582	0	2582
0	62	1.67	62	22.231	1.23	1.12	3	0	1350	1302	1	1	0	0	0	0	1	0	0	1	0	0	52										14.1	6.4	1	59.3	127.5	0	2582	0	2582	0	2582	0	2582	0	2582	0	2582
0	61	1.72	73	24.6755	1.22	1.19	3	0	1489	1398	1	1	0	0	0	0	0	0	0	1	0	0	72.4	1	1	0	0	0	0	0	1	0	14.4	7.4	0.79	77.2	24.5	0	2582	0	2582	0	2582	0	2582	0	2582	0	2582
0	69	1.72	56	18.9292	1.25	1.33	3	0	1441	1492	0	0	1	0	0	0	0	0	1	0		0	64.1	0	0	0	0	0	0	0	0	0	13.9	6	0.91	63.8	202.6	0	2581	0	2581	0	2581	0	2581	0	2581	0	2581
0	43	1.83	104	31.055	0.89	1.07	1	1	1539	1406	1	0	0	0	0	0	0	0	0	1	0	0	59	0	0	0	0	0	1	1	1	0	17	5	0.5	140.7	48.8	0	2581	0	2581	0	2611	0	2611	0	2611	0	2611
0	72	1.65	68.9	25.3076	1.19	1.28	3	0	1860	2035	0	1	0	0	0	0	0	0	0	1	0	0	74.8	0	0	0	0	0	0	1	0	0	15.3	5.6	0.81		70.7	0	2580	0	2580	0	2580	0	2580	0	2580	0	2580
0	62	1.73	77	25.7276	1.24	1.22	3	0	1407	1379	0	0	0	0	0	0	0	0	0	0	1	0	68.2	0	0	0	0	0	0	0	0	1	16.3	6	0.74		29.1	0	2579	0	2579	0	2579	0	2579	0	2579	0	2579
0	66	1.69	75	26.2596	1.33	1.31	3	0	1702	1670	0	0	0	0	0	0	0	0	0	0	0	0	42	0	0	0	0	1	0	0	0	1	12.5	5.7	0.65	93.4	223.1	0	2574	0	2574	0	2574	0	2574	0	2574	1	1769
0	61	1.83	95	28.3675	1.28	1.25	3	0	1597	1580	1	0	1	1	0	0	0	0	0	1	0	0	76.9	1	0	0	0	0	1	0	0	0	14.6	5.7	0.61		29.3	0	2572	0	2572	0	2572	0	2572	0	2572	0	2572
0	75	1.61	61.9	23.8803	1.26	1.22	3	0	1865	1902	1	1	0	0	0	0	1	0	0	1	0	0	70	1	0	0	1	0	1	0	1	1	13.3	6.3	0.9		37.9	0	2567	0	2567	0	2567	0	2567	0	2567	0	2567
0	67	1.62	60	22.8624	1.18	1.19	3	0	1768	1747	1	0	0	0	0	0	0	0	0	1	0	0	90.4	1	0	0	0	0	0	0	1	0	13.7	6.8	0.93	62.8	104.7	0	2564	0	2564	0	2564	0	2564	0	2564	0	2564
1	77	1.52	56	24.2382	1.13	1.19	3	0	2282	2277	1	0	0	0	0	0	0	0	0	0	0	0	61.28	1	0	0	1	0	0	0	0	0	13.9	4.9	0.59	73.4	34.4	0	2562	0	2562	0	2562	0	2562	0	2562	0	2562
0	53	1.7	53.8	18.6159	1.13	1.07	3	0	2602	2299	1	0	0	0	0	0	0	0	0	1	0	0	65.8	0	0	0	0	1	0	1	1	0	8.1	7.4	2.39		148.7	0	2561	0	2561	0	2562	0	2562	0	2562	0	2562
1	77	1.53	53	22.6409	1.18	1.15	3	0	2254	2188	1	1	1	0	0	0	0	0	0	0	0	0	67.95	0	0	0	1	1	0	0	1	0	13.6	5	0.92	45.1	29.9	0	2559	0	2559	0	2559	0	2559	0	2559	0	2559
0	66	1.65	50	18.3655	0.56	0.58	1	1	893	1039	0	0	0	0	1	0	1	0	0	1	0	1	33.2	0	0	1	0	1	0	0	0	0	15.7	5.9	0.52		21.9	0	2559	0	2559	0	2559	0	2559	0	2559	0	2559
0	79	1.61	58	22.3757	1.09	1.06	3	0	2549	2604	1	1	0	0	1	0	0	0	0	1	0	0	81	1	1	0	0	1	0	1	1	0	13.7	7.4	0.96		62	0	2556	0	2556	0	2556	0	2556	0	2556	0	2556
1	78	1.46	68.8	32.2762	0.81	1.22	1	1	2274	2131	1	0	0	0	0	0	0	0	1	0	1	0	85.1	0	0	0	0	0	1	1	1	1	14.3	8.3	0.91		388.9	1	2556	1	2556	0	2556	1	2556	0	2556	0	2556
0	70	1.69	64	22.4082	1.16	1.09	3	0	2947	4762	1	0	0	0	0	0	0	0	0	1	0	0	77.16	0	0	0	0	0	0	1	1	0	14.3	7.2	0.92	62.8	20	0	2556	0	2556	0	2556	0	2556	0	2556	0	2556
0	69	1.68	86	30.4705	1.11	1.07	3	0	1804	1641	1	0	0	0	0	0	0	0	0	0	0	0	78.6	0	0	0	0	0	1	0	0	1	15.2	8.4	0.8	73.5	157.6	1	2556	1	2556	0	2556	0	2556	0	2556	0	2556
0	74	1.63	53	19.9481	1.05	1.02	3	0	2097	1996	1	1	0	0	0	0	0	0	0	1	1	0	77.58	0	0	0	0	0	1	0	0	1	11.5	9.3	1.13	49.3	67.7	0	2555	0	2555	0	2555	0	2555	0	2555	1	2287
1	66	1.57	76	30.8329	1.2	1.16	3	0	1468	1467	1	1	1	0	0	0	0	0	0	0	0	0	81.27	0	0	0	0	0	0	0	0	0	14.6	6.1	0.63		34.6	0	2554	0	2554	0	2554	0	2554	0	2554	0	2554
0	80	1.62	71	27.0538	1.18	1.01	3	0	1527	1494	1	0	0	0	0	0	0	0	0	0	0	0	19.9										17.4	6.7	1.04	52.8	141.3	0	2553	0	2553	0	2553	0	2553	0	2553	1	539
0	92	1.67	50	17.9282	0.98	1.14	2	0	3122	3122	0	0	0	0	0	0	0	0	0	1	1	0	65.65	0	0	0	0	0	0	0	0	0	13.2	6.6	0.95		368.9	0	2551	0	2551	0	2551	0	2551	0	2551	0	2551
1	82	1.43	29.4	14.3772	1.06	1.05	3	0	2905	2853	1	0	0	0	0	0	0	0	0	0	0	0		0	0	0	0	1	0	1	0	1	9	4.5	0.95		149.9	0	2550	0	2550	0	2550	0	2550	0	2550	0	2550
0	72	1.6	72	28.125	0.63	0.74	1	1	755	3519	1	1	1	0	0	0	0	0	0	1	0	1	67	0	0	1	0	1	0	0	1	0	16.3	6.5	1.13		28.4	0	2550	0	2550	0	2550	0	2550	0	2550	0	2550
1	43	1.59	53	20.9644	1.11	1.11	3	0	1188	1182	0	0	0	0	0	0	0	0	0	0	0	0	67	0	0	0	0	0	0	0	0	0	12.9	4.3	0.61		19.1	0	2550	0	2550	0	2550	0	2550	0	2550	0	2550
1	77	1.41	56	28.1676	1.25	1.17	3	0	1937	2149	0	0	0	0	0	0	0	0	0	0	1	0	84										11.8	5.9	0.61	70.8	430.1	1	2546	1	2546	0	2546	1	2546	0	2546	0	2546
1	66	1.5	45	20	1.1	1.08	3	0	1789	1655	0	1	0	0	0	0	0	0	0	0	0	0	64	0	0	0	1	0	0	1	0	0	13.1	3.9	0.58	78.2	62.2	0	2545	0	2545	0	2545	0	2545	0	2545	0	2545
0	70	1.7	74	25.6055	1.11	1.11	3	0	2243	2255	1	1	1	0	0	0	0	0	0	1	0	0	44.2	0	0	0	0	0	0	0	1	0	16	7.4	0.98	58.6	54.2	1	2543	0	2543	0	2543	0	2543	0	2543	0	2543
0	63	1.63	77.9	29.3199	1.17	0.93	2	0	1406	1401	0	0	0	0	0	0	0	0	1	1	0	0	34	0	0	0	0	0	1	1	0	1	17.5	6.9	1.53		143	1	2543	1	2543	0	2543	0	2543	0	2543	1	2543
0	76	1.62	55	20.9572	1.11	1.21	3	0	1505	1626	0	0	0	0	0	0	0	0	0	1	0	0	77.68										11.8	5.9	0.83	68.6	21.5	0	2542	0	2542	0	2542	0	2542	0	2542	0	2542
0	71	1.66	59	21.4109	1	1.02	3	0	3135	3449	0	0	0	0	0	0	0	0	0	1	0	0	41.4	1	0	0	0	0	0	0	0	0	15	6.5	0.76	77.1	12.4	1	2541	0	2541	0	2541	0	2541	0	2541	0	2541
0	56	1.8	94.5	29.1667	1.21	1.15	3	0	1262	1257	1	1	1	0	0	0	1	0	1	0	0	0	71	1	0	0	1	0	1	1	0	1	14.5	5.4	0.99		47	0	2538	0	2538	0	2538	0	2538	0	2538	0	2538
0	66	1.66	68	24.677	1.22	1.18	3	0	1958	1777	1	1	1	0	0	0	0	0	0	0	0	0	65	0	1	0	0	0	0	0	0	0	14.6	6.3	0.75	79.9	47.5	0	2537	0	2537	0	2537	0	2537	0	2537	0	2537
1	64	1.51	57	24.9989	1.23	1.17	3	0	1609	1645	1	1	0	0	0	0	0	0	0	0	0	0	77.4	1	1	0	1	1	0	0	1	0	13	4.2	0.52		45.1	0	2537	0	2537	0	2537	0	2537	0	2537	0	2537
0	75	1.7	68	23.5294	1.19	1.18	3	0	1830	1676	0	1	0	0	0	0	0	0	0	1	0	0	78	0	0	0	0	0	0	0	0	0	14.2	5.6	0.76		7.9	0	2536	0	2536	0	2536	0	2536	0	2536	0	2536
1	90	1.4	47	23.9796	1.14	1.1	3	0	2305	2149	1	1	1	0	0	0	0	0	0	0	0	0	72	0	0	0	1	0	0	0	1	0	14.1	6.9	0.68	60.1	60.5	0	2534	0	2534	0	2534	0	2534	0	2534	0	2534
1	86	1.43	55	26.8962	1.01	0.98	2	0	1571	1962	1	1	0	0	0	0	0	0	0	0	0	0	68.49	1	1	0	0	0	0	0	1	0	10	5.3	0.8		85.4	0	2532	0	2532	0	2532	0	2532	0	2532	0	2532
0	63	1.68	78	27.6361	0.88	0.9	1	1	1720	1670	0	0	0	0	1	0	0	0	0	0	1	0	29.6	1	0	0	1	1	0	1	0	0	17.4	6.8	1.14	51.2	86.3	1	2532	0	2532	0	2532	0	2532	0	2532	0	2532
0	57	1.73	68	22.7204	1.27	1.2	3	0	1415	1454	1	0	1	0	0	0	0	0	0	1	0	0	66.33										16.6	3.8	0.94	65.1	9.8	0	2530	0	2530	0	2530	0	2530	0	2530	0	2530
1	19	1.56	58	23.833	1.12	1.07	3	0	1126	1123	0	0	0	0	0	0	0	0	0	0	0	0	67.5	0	0	0	0	0	0	0	0	0	13	4	0.54		18.5	0	2529	0	2529	0	2529	0	2529	0	2529	0	2529
0	79	1.65	64	23.5078	1.19	1.15	3	0	1816	1711	1	1	1	0	0	0	0	0	0	1	0	0	64.9	0	0	0	0	0	1	0	0	0	13.9	6.9	1.38	38.9	11.5	0	2527	0	2527	0	2527	0	2527	0	2527	0	2527
0	75	1.54	58	24.4561	1.19	1.17	3	0	1846	1864	1	1	0	0	0	0	0	0	0	1	0	0	69.87	1	1	0	1	0	1	0	0	0	16.1	4.9	1.02	55	11	0	2527	0	2527	0	2527	0	2527	0	2527	0	2527
0	61	1.67	69	24.7409	0.88	0.8	1	1	1302	1250	0	1	0	0	0	0	0	0	0	1	0	0	78.09	1	1	0	1	0	0	0	0	0	13.1	5.5	0.79	77.2	6.4	0	2527	0	2527	0	2527	0	2527	0	2527	0	2527
0	58	1.66	50	18.1449	1.19	1.15	3	0	1451	1462	1	0	0	0	0	0	0	1	0	0	0	0	60.7	0	0	0	0	0	1	0	1	0	10.7	2.6	5.54		256.6	0	2527	0	2527	0	2527	0	2527	0	2527	0	2527
0	40	1.62	75.7	28.8447	1.08	1.04	3	0	1158	1130	0	0	0	0	0	0	0	0	0	1	0	0	63.36	0	0	0	0	0	0	0	0	0	14.8	5.7	0.75		8.7	0	2524	0	2524	0	2524	0	2524	0	2524	0	2524
0	72	1.68	45	15.9439	1.17	1.23	3	0	1355	1388	0	0	0	0	0	0	0	0	0	0	1	0	51.15	0	0	0	0	0	0	0	0	1	14.7	6.5	0.77	75.7	58	0	2523	0	2523	0	2523	0	2523	0	2523	0	2523
0	28	162	65	0.00247676	1.14	1.17	3	0	1277	1243	0	0	0	0	0	0	0	0	0	0	0	0	54.3	0	0	0	0	0	0	0	0	0	15.7	4.7	0.78		27.5	0	2522	0	2522	0	2522	0	2522	0	2522	0	2522
1	68	1.6	57	22.2656	1.23	1.2	3	0	1516	1526	1	0	0	0	0	0	0	0	0	0	0	0	66	0	0	0	0	0	0	0	0	0	11.2	4.6	0.59	76.1	165.3	0	2519	0	2519	0	2519	0	2519	0	2519	0	2519
0	65	1.65	57.4	21.0836	1.16	1.11	3	0	1779	1740	0	0	1	0	0	0	0	0	0	0	1	0	78.2	0	0	0	0	0	0	0	1	1	15.6	6	0.79		33.4	0	2518	0	2518	0	2518	0	2518	0	2518	0	2518
1	77	1.52	48	20.7756	1.16	1.15	3	0	1392	1335	1	0	0	0	0	0	0	0	0	0	0	0	75.37	0	0	0	0	0	1	0	0	0	10.7	5.3	0.69	61.8	29.6	1	2515	0	2515	0	2515	0	2515	0	2515	0	2515
0	51	1.75	66	21.551	1.29	0.67	1	1	1555	1182	1	0	0	0	0	0	0	0	0	0	0	0	65.5	0	0	0	0	0	1	0	1	0	8.5	8.7	2.9	19.6		0	2515	0	2515	0	2544	0	2544	0	2544	1	0
1	45	1.52	42.9	18.5682	1.24	1.14	3	0	1329	1309	1	0	0	0	0	0	0	0	0	0	0	0	81	1	1	0	1	0	1	1	1	0	12.1	4.3	0.55		14	0	2515	0	2515	0	2515	0	2515	0	2515	0	2515
0	75	1.68	74	26.2188	0.95	0.97	2	0	1556	1450	0	0	0	0	0	0	0	0	1	0	1	0	39	0	0	0	0	0	0	0	0	0	16.2	9.2	1.19	46.5	1476.9	0	2514	0	2514	0	2514	0	2514	0	2514	0	2514
1	68	1.48	51.6	23.5573	1.21	1.08	3	0	1767	1770	0	1	0	0	0	0	0	0	0	0	0	0		0	0	0	0	0	0	0	0	1	11.6	3.4	0.45		27.1	0	2513	0	2513	0	2513	0	2513	0	2513	0	2513
1	61	1.53	61	26.0584	1.17	1.17	3	0	1535	1637	1	0	1	0	0	0	0	0	0	0	0	0	69.5	0	0	0	1	0	0	0	0	0	13.2	5.5	0.75		25.7	0	2513	0	2513	0	2513	0	2513	0	2513	0	2513
0	77	1.49	47	21.1702	1.1	1.06	3	0	2152	2022	1	0	0	0	0	0	0	0	0	0	0	0	71.32	0	0	0	0	0	0	0	1	0	12.7	7.5	0.91		396.8	0	2512	0	2512	0	2512	0	2512	0	2512	0	2512
1	73	1.55	45.4	18.897	0.9	0.78	1	1	3151	2231	1	1	1	0	0	0	0	0	0	0	0	0	80.7	1	0	0	1	0	0	0	1	0	14.5	4.6	0.51		16.3	0	2512	0	2512	0	2512	0	2512	0	2512	0	2512
1	66	1.48	52	23.74	1.15	1.16	3	0	1690	1617	1	1	0	0	0	0	0	0	0	0	0	0	80.9	0	0	0	0	0	0	0	0	0	15.3	4.7	0.61		23.6	0	2512	0	2512	0	2512	0	2512	0	2512	0	2512
0	74	1.7	60	20.7612	1.02	1.05	3	0	1791	2038	0	0	0	0	0	0	0	0	0	0	0	0	73.5	1	0	0	1	0	0	1	0	0	15	5.7	0.86	66.5	27.2	0	2510	0	2510	0	2510	0	2510	0	2510	0	2510
0	59	1.63	61.2	23.0344	1.01	0.68	1	1	1882	1383	1	1	0	0	0	0	0	0	0	0	0	1	76.9	1	1	0	1	0	1	0	1	0	1.4	11	1.11		5	0	2508	0	2508	0	2508	0	2508	0	2508	0	2508
0	74	1.6	50	19.5312	0.72	1.02	1	1	1193	1529	1	0	1	0	0	1	0	0	0	1	0	0	76.9	不明									13.1	4.9	1.41	38.7	18.8	1	2506	0	2506	0	2506	0	2506	0	2506	0	2506
0	74	1.58	72.6	29.0819	1.11	1.14	3	0	1406	1374	1	1	1	0	1	0	0	0	0	1	0	0	70.7	0	1	0	1	1	0	0	1	0	13.3	5.8	0.81		23.5	0	2506	0	2506	0	2506	0	2506	0	2506	0	2506
1	66	1.5	47	20.8889	1.23	1.17	3	0	2043	2068	1	0	0	0	0	0	0	0	0	0	0	0	72.9	0	0	0	0	0	0	0	0	0	15.2	5	0.73		80.4	0	2506	0	2506	0	2506	0	2506	0	2506	0	2506
0	67	1.62	76	28.959	0.53	1.15	1	1		2322	1	1	1	0	0	0	0	0	0	1	0	1	60.3	0	0	0	1	0	0	0	0	1	15.1	5	0.67		5.7	0	2503	0	2503	0	2503	0	2503	0	2503	0	2503
0	64	1.6	61	23.8281	0.84	0.99	1	1	1280	1559	0	0	1	0	0	0	0	1	0	1	0	0	62.95	0	0	0	0	0	0	0	0	0	13.5	6.2	11.91	3.9	107.3	1	2503	0	2503	0	2503	0	2503	0	2503	0	2503
0	73	1.6	63	24.6094	1.08	1.07	3	0	1692	1640	1	1	0	0	0	0	0	0	0	0	0	0	54.38	0	0	0	1	0	1	0	1	1	14.5	7	0.98		107.5	0	2502	0	2502	0	2502	0	2502	1	490	0	2502
0	68	1.62	56.4	21.4906	1.13	1.17	3	0	1422	1385	0	0	0	0	0	0	0	0	0	1	0	0	73.8	0	0	0	0	0	0	0	0	0	16	8.9	0.99		11.7	0	2501	0	2501	0	2501	0	2501	0	2501	0	2501
1	38	1.6	71.1	27.7734	1.14	1.14	3	0	1348	1095	0	0	0	0	0	0	0	0	0	1	0	0		0	0	0	0	0	0	0	0	1	7.7	5.5	0.66		18.7	0	2500	0	2500	0	2500	0	2500	0	2500	0	2500
1	69	1.45	54	25.6837	1.23	1.2	3	0	1614	1674	1	0	0	0	0	0	0	0	0	0	0	0	73.63	0	0	0	1	0	0	1	1	1	11.6	8.7	1.19	35.2	212.3	0	2499	0	2499	0	2499	0	2499	0	2499	0	2499
0	73	1.56	55.1	22.6414	1.15	1.03	3	0	1970	2048	1	1	0	0	0	0	0	0	1	1	1	0	60.4	1	0	0	1	0	1	0	0	1	12.1	9.4	0.87		111.8	0	2498	0	2498	0	2498	0	2498	0	2498	0	2498
1	70	1.54	48	20.2395	1.15	1.11	3	0	1843	1788	1	0	0	0	0	0	0	0	0	0	0	0	70.4	0	0	0	0	0	0	0	1	0	11.2	3.4	0.52	86.6	108.7	0	2498	0	2498	0	2498	0	2498	0	2498	0	2498
0	50	1.75	80	26.1224	1.05	1.15	3	0	1350	1252	0	0	1	0	0	0	0	0	0	1	0	0	78.5	0	0	0	0	0	0	0	0	0	15.9	6.8	0.9	70.8	61.5	0	2498	0	2498	0	2498	0	2498	0	2498	0	2498
0	59	1.58	59	23.634	1.13	1.15	3	0	1774	1904	0	0	1	0	0	0	0	0	0	0	0	0	68	0	0	0	0	0	0	0	0	0	13.8	5.9	0.66	94.8	132.9	0	2497	0	2497	0	2497	1	1850	0	2497	0	2497
0	67	1.69	55	19.257	1.19	1.18	3	0	1104	1082	1	0	0	0	0	0	1	0	0	0	0	0	42	1	0	0	0	0	1	0	0	1	10.6	5.5	1.33		200.7	1	2495	1	2495	1	2495	0	2495	0	2495	0	2495
0	72	1.65	69	25.3444	1.27	1.16	3	0	1323	1316	0	1	1	0	0	0	0	0	0	0	0	0	79.6	1	1	0	0	0	0	1	0	0	14.9	6.7	1	56.9	21.6	0	2494	0	2494	0	2494	0	2494	0	2494	0	2494
0	71	1.7	70	24.2215	1.2	1.2	3	0	1918	1817	1	0	1	0	0	0	0	0	0	0	0	0	78.19	0	0	0	0	0	1	0	1	0	13.7	6.8	0.8		8.7	0	2494	0	2494	0	2494	0	2494	0	2494	0	2494
0	86	1.51	60	26.3146	1.26	1.19	3	0	2072	2185	1	1	0	0	0	0	0	0	0	1	0	0	40	1	1	1	1	0	1	1	0	0	12.7	4.9	1.11	48.2	542.8	0	2493	0	2493	0	2493	0	2493	0	2493	1	2303
1	74	1.41	61.6	30.9844	1.12	1.08	3	0	2167	2226	1	1	0	0	0	0	1	0	0	0	0	0	78.5	1	0	1	1	0	1	0	1	0	11.9	5.9	0.66		10	0	2493	0	2493	0	2493	0	2493	0	2493	0	2493
0	79	1.63	53	19.9481	0.58	0.89	1	1	983	1123	1	1	0	0	0	0	0	0	0	1	0	1	58.5	1	0	0	1	0	0	0	1	0	13.5	5.4	0.9		43.9	0	2492	0	2492	0	2492	0	2492	0	2492	1	2194
1	67	1.53	43	18.369	1.13	1.11	3	0	1229	1245	0	1	0	0	0	0	1	0	0	0	0	0	75.43										14	4.2	0.65	69.6	85.6	0	2492	0	2492	0	2492	0	2492	0	2492	0	2492
0	72	1.65	62	22.7732	0.75	0.83	1	1	1898	2651	1	1	0	0	0	0	0	0	0	1	1	1	75.9	0	1	0	1	0	1	0	1	0	14	5.9	0.9		87.7	0	2489	0	2489	0	2489	0	2489	0	2489	0	2489
1	54	1.59	50	19.7777	1.01	1.02	3	0	1355	1310	0	0	0	0	0	0	0	0	0	0	0	0	61	0	0	0	1	0	0	0	0	1	14.9	4.7	0.69		24.9	0	2489	0	2489	0	2489	0	2489	0	2489	0	2489
1	69	1.53	56	23.9224	1.17	1.16	3	0	1856	1989	0	1	0	0	0	0	0	0	0	0	0	0	78.22	0	0	0	1	0	0	0	0	0	14.1	3.7	0.67	65.9	14.9	0	2486	0	2486	0	2486	0	2486	0	2486	0	2486
0	59	1.71	75	25.6489	1.24	1.25	3	0	1609	1598	1	1	1	0	0	0	0	0	0	1	0	0	62	1	1	0	1	0	1	1	1	0	15.1	5.4	0.65	96.4	102.5	0	2482	0	2482	0	2482	0	2482	0	2482	0	2482
0	81	1.67	63	22.5896	1.19	1.17	3	0	2095	2124	1	1	1	0	0	0	0	0	0	1	0	0	63.97	1	1	0	1	1	0	0	0	0	15	5.7	1.08	50.5	32.5	0	2479	0	2479	0	2479	0	2479	0	2479	0	2479
0	77	1.55	57	23.7253	0.64	0.65	1	1	1779	1711	1	0	1	0	1	0	0	0	0	1	0	0	79.24	0	1	1	0	0	1	0	1	0	15.2	5.1	0.94	59.7	13.8	0	2479	0	2479	0	2479	0	2479	0	2479	0	2479
0	44	1.65	67	24.6097	1.19	1.12	3	0	1038	1042	0	1	1	0	0	0	0	0	0	0	0	0	80.8	1	1	0	1	0	1	0	0	0	14	4.2	0.83	80.3	11.8	0	2479	0	2479	0	2479	0	2479	0	2479	0	2479
0	59	1.63	76	28.6048	1.21	1.18	3	0	1541	1517	0	1	0	0	0	0	0	0	0	0	0	0	24.8	1	0	0	1	0	0	0	0	1	14.1	6.9	0.95	63.7	30.7	0	2478	0	2478	0	2478	0	2478	0	2478	0	2478
1	45	1.69	61	21.3578	1.25	1.12	3	0	1330	1226	1	0	0	0	0	0	0	0	0	0	0	0	76	0	0	0	0	0	0	1	1	0	9	2.7	0.57		66.7	0	2478	0	2478	0	2478	0	2478	0	2478	0	2478
0	64	1.62	59.9	22.8243	1.05	1.08	3	0	1482	1365	1	0	0	0	0	1	0	0	0	1	0	0	61.8	0	0	0	0	0	0	0	1	0	14.9	6	0.63		23.8	0	2476	0	2476	0	2476	0	2476	0	2476	0	2476
0	65	1.62	69	26.2917	1.15	1.14	3	0	1859	1883	1	1	0	0	0	0	1	0	0	1	0	0	65.36	0	1	0	1	0	1	1	1	0	13.8	5.5	0.93		143.3	0	2474	0	2474	0	2474	0	2474	0	2474	0	2474
0	59	1.64	63	23.4236	1.21	1.2	3	0	1435	1444	1	0	0	0	0	0	0	0	0	0	0	0	58.74	0	0	0	0	0	1	1	1	1	16	7.2	0.93		57.7	0	2474	0	2474	0	2474	0	2474	0	2474	0	2474
0	55	1.67	70	25.0995	1.24	1.16	3	0	1316	1416	1	1	0	0	0	0	1	0	0	0	0	0	69.3	1	1	0	1	0	1	0	0	0	13.6	6.5	0.77		17.7	0	2474	0	2474	0	2474	0	2474	0	2474	0	2474
1	58	1.54	51	21.5045	1.18	1.12	3	0	1145	1218	0	0	0	0	0	0	0	0	0	0	0	0	69.61										13.8	5.9	0.73	63.1	19.6	0	2473	0	2473	0	2473	0	2473	0	2473	0	2473
1	63	1.65	66	24.2424	1.07	1.02	3	0	1229	1355	0	0	0	0	0	0	0	0	0	0	0	0		0	0	0	0	0	0	0	0	1	10	5.4	0.7	64.5	29.6	0	2472	0	2472	0	2472	0	2472	0	2472	0	2472
0	68	1.76	77.7	25.0839	1.22	1.08	3	0	1600	2259	1	1	0	0	1	0	0	0	0	1	0	0	62	1	1	0	0	0	1	1	0	0	12.8	9.6	1.34		63.8	0	2471	0	2471	0	2471	0	2471	0	2471	0	2471
0	51	1.64	70	26.0262	1.24	1.19	3	0	1261	1222	0	1	0	0	0	0	0	0	0	0	0	0	59.69	0	0	0	0	0	0	1	0	1	15.6	6.3	0.99	63.5	236.4	0	2471	0	2471	0	2471	0	2471	0	2471	0	2471
1	59	1.55	49	20.3954	1.22	1.17	3	0	1944	1872	1	1	0	0	0	0	0	0	0	0	0	0	74.5	0	0	0	0	0	1	0	0	0	15	5.8	0.61		107.4	0	2469	0	2469	0	2469	0	2469	0	2469	0	2469
0	83	1.63	62	23.3355	0.62	0.61	1	1	984	976	0	0	0	0	0	0	0	0	0	1	0	0	82.4	0	0	0	0	0	0	0	0	0	15.1	6.3	0.97		69.7	0	2468	0	2468	0	2468	0	2468	0	2468	0	2468
0	67	1.65	66	24.2424	1.28	1.19	3	0	1222	1256	0	1	0	0	0	0	0	0	0	1	0	0	79.26	1	0	1	1	0	1	0	0	0	14.6	5	0.81	73.1	29.1	0	2465	0	2465	0	2465	0	2465	0	2465	0	2465
0	55	1.6	66	25.7812	1.19	1.23	3	0	1384	1391	0	0	0	0	0	0	1	0	0	0	0	0	62	1	1	1	1	0	1	0	0	0	15.4	5.5	0.88		5	0	2465	0	2465	0	2465	0	2465	0	2465	0	2465
1	60	1.43	47	22.984	1.18	1.14	3	0	1379	1340	1	1	0	0	0	0	1	0	0	0	0	0	40.18	1	0	0	1	0	0	1	0	0	13.2	4.2	0.48	98.8	118.5	0	2464	0	2464	1	2464	0	2464	0	2464	0	2464
0	75	1.78	68	21.4619	1.08	0.99	2	0	1867	2127	0	0	0	0	0	0	0	0	0	0	0	0	69.5	0	0	0	0	0	0	0	0	0	13.6	5	1.15		15.5	0	2463	0	2463	0	2463	0	2463	0	2463	0	2463
0	65	1.61	63	24.3046	1.13	1.07	3	0	1497	1564	0	1	1	0	0	0	0	0	0	1	0	0	63.76	1	0	0	1	0	1	1	0	0	13.8	6.5	0.8	74.7	81.7	0	2462	0	2462	0	2462	0	2462	0	2462	0	2462
0	74	1.73	73	24.3911	1.21	1.18	3	0	1848	1844	0	0	0	0	0	0	1	0	0	1	0	0	68.75	1	0	0	1	0	0	0	0	0	12.7	4.8	0.87	65.7	61.7	0	2460	0	2460	0	2460	0	2460	0	2460	0	2460
0	24	1.64	59	21.9363	1.39	1.28	3	0	2207	2449	0	0	0	0	0	0	0	0	0	0	0	0	76.22	1	0	0	0	0	1	1	1	0	11.4	5.7	0.64			0	2459	0	2459	0	2465	0	2465	0	2465	0	2465
0	73	1.62	68	25.9107	1.08	1.22	3	0	1400	1432	0	0	0	0	0	0	0	0	0	0	0	0	64	0	0	0	0	0	1	0	0	0	16.1	5.2	0.75		29.4	0	2458	0	2458	0	2458	0	2458	0	2458	0	2458
1	64	1.52	69	29.865	1.2	1.15	3	0	1550	1510	1	1	0	0	0	0	0	0	0	0	0	0	71.04										13.3	6.1	0.63	72	17.7	0	2458	0	2458	0	2458	0	2458	0	2458	0	2458
0	66	1.53	52.6	22.47	1.37	1.27	3	0	2042	1979	1	1	1	0	0	0	1	0	1	0	0	0	42.9	1	0	0	1	1	0	1	0	1	13.6	8.9	2.11		189.4	0	2457	0	2457	0	2457	0	2457	0	2457	1	2091
0	59	1.65	64	23.5078	1.16	1.14	3	0	1652	1570	1	1	1	0	0	0	0	1	0	1	0	0	58.23										13.1	3.2	6.93	7.2	14.9	0	2457	0	2457	0	2463	0	2463	0	2463	0	2463
0	61	1.67	82	29.4023	1.22	1.16	3	0	1449	1598	1	1	1	0	0	0	0	0	0	1	0	0	66.12	0	1	0	0	0	1	0	1	0	14.2	6.6	0.95		9.8	0	2453	0	2453	0	2453	1	2428	0	2453	0	2453
0	80	1.54	60	25.2994	1.17	1.17	3	0	2232	2232	1	1	0	0	0	0	0	0	0	1	0	0	80.8	1	1	0	1	1	0	0	0	0	12.7	5.5	0.99	55.8	27	0	2451	0	2451	0	2451	0	2451	0	2451	0	2451
1	74	1.48	47	21.4573	1.23	1.16	3	0	1623	1611	0	1	0	0	0	0	0	0	0	0	0	0	19	0	0	0	1	1	1	1	0	0	13.4	4.8	0.62	70.3	433.5	0	2450	0	2450	0	2450	0	2450	0	2450	0	2450
0	67	1.62	61	23.2434	1.26	1.26	3	0	2109	2102	0	0	0	0	0	0	0	0	0	1	0	0	72.86	0	0	0	0	0	0	0	0	1	13.7	4.8	0.66	91.4	17.9	0	2450	0	2450	0	2450	0	2450	1	1646	0	2450
0	58	1.76	65	20.984	1.13	1.01	3	0	1580	1650	0	0	0	0	0	0	0	0	0	1	0	0	47.5	0	0	0	0	0	0	0	0	0	12.2	5.1	0.65		147.6	0	2449	0	2449	0	2449	0	2449	0	2449	0	2449
0	56	1.59	60	23.7332	1.18	1.08	3	0	1706	1591	1	1	0	0	0	0	1	0	0	1	0	0	45	1	1	0	1	0	0	1	0	0	13.4	7.9	1.07	56.7	87.3	0	2449	0	2449	0	2449	0	2449	0	2449	0	2449
1	83	1.39	42	21.738	0.63	0.77	1	1	2286	2428	1	0	1	0	0	0	1	0	0	0	0	0	63.4	0	0	0	0	0	1	0	0	0	9.6		1.16	34.3		0	2447	0	2447	0	2457	0	2457	0	2457	0	2457
0	52	1.67	72	25.8166	1.12	1.07	3	0	1254	1248	0	0	0	0	0	0	0	0	0	1	0	0	50.7	0	0	0	0	0	1	1	0	1	14.5	7.1	0.91		46.7	0	2446	0	2446	0	2446	0	2446	0	2446	0	2446
0	53	1.6	58	22.6562	1.13	1.19	3	0	1255	1253	0	0	0	0	0	0	0	0	0	1	0	0	66.31										15.8	4.6	0.71	90.3	19.6	0	2445	0	2445	0	2445	0	2445	0	2445	0	2445
1	74	1.45	52	24.7325	1.25	1.16	3	0	2036	2036	1	1	0	0	0	0	0	0	0	0	0	0	73	0	0	0	1	0	1	0	1	0	12.4	5.8	0.86	49.2	14.8	0	2443	0	2443	0	2443	0	2443	0	2443	0	2443
0	69	1.59	56	22.151	1.16	1.09	3	0	1789	1659	0	0	0	0	0	0	0	0	0	1	0	0	78.19	0	1	0	0	0	0	0	0	0	13.9	5.1	0.7		18.1	0	2443	0	2443	0	2443	0	2443	0	2443	0	2443
0	72	1.65	66.2	24.3159	1.08	1.15	3	0	1728	1595	1	0	0	0	0	1	0	0	0	1	0	0	55.8	1	0	0	1	0	1	0	0	0	14.1	6.4	0.82		104.3	0	2442	0	2442	0	2442	0	2442	1	2332	0	2442
0	68	1.68	71	25.1559	1.25	1.15	3	0	2253	2240	1	0	0	0	0	0	0	0	0	0	0	0	75.93	1	1	0	0		0	0	0	0	15.7	6.7	0.95		5.2	0	2439	0	2439	0	2439	0	2439	0	2439	0	2439
1	82	1.54	49	20.6612	1.25	1.24	3	0	1915	1960	1	1	0	0	1	0	0	0	0	0	0	0	75.2	0	1	0	1	0	0	0	0	0	12.6	5.2	0.67	62.7	35.6	0	2438	0	2438	0	2438	0	2438	0	2438	0	2438
0	77	1.56	54.3	22.3126	1.22	1.13	3	0	2457	2475	1	0	1	0	0	0	1	0	0	1	0	0	68.11	1	0	0	0	0	0	0	1	0	9.7	6.9	0.91		70.8	0	2434	0	2434	0	2434	0	2434	0	2434	0	2434
0	57	1.7	82.8	28.6505	1.17	1.21	3	0	1684	1510	1	1	0	0	1	0	0	0	0	0	1	0	74	0	0	0	1	0	0	0	1	1	16.5	3.9	0.94		10.5	0	2434	0	2434	0	2434	0	2434	0	2434	0	2434
1	72	1.54	52	21.9261	1.28	1.21	3	0	1652	1725	1	1	0	0	0	0	0	1	0	0	0	0	70.51	1	0	0	1	1	0	0	1	0	11.2	5.4	0.63	69.6	59.7	0	2433	0	2433	0	2433	0	2433	1	1420	0	2433
0	67	1.65	69	25.3444	1.55	0.89	1	1		1147	0	0	0	0	0	0	0	0	0	1	1	1	45.97	1	0	0	1	0	0	1	1	1	16.5	8.2	0.81		127.8	0	2433	0	2433	0	2433	1	78	0	2433	0	2433
0	61	1.64	60	22.3081	1.14	0.77	1	1	1971	842	1	1	0	0	0	0	0	0	0	1	0	1	63.7	1	0	1	0	0	0	0	1	0	18.3	8	0.78		9.1	0	2433	0	2433	0	2433	0	2433	0	2433	0	2433
0	58	1.6	55.3	21.6016	1.22	1.18	3	0	1589	1637	0	0	1	0	0	0	0	0	0	1	0	0	66.2	0	0	0	0	0	0	0	0	0	13.1	2.6	0.68		59.5	1	2433	0	2433	0	2433	0	2433	0	2433	0	2433
0	51	1.73	72.1	24.0903	1.15	1.14	3	0	1209	1156	0	0	0	0	0	0	0	0	1	0	1	0	78.9	0	0	0	0	1	0	1	0	1	15.2	7.1	0.84		103.8	0	2433	0	2433	0	2433	0	2433	0	2433	0	2433
0	87	1.59	73	28.8754	1.15	1.05	3	0	1764	1823	0	1	0	0	0	0	0	0	0	1	0	0	52.24	1	1	0	1	0	1	0	0	0	9.7	6.1	1.19		218.3	0	2430	0	2430	0	2438	0	2438	0	2438	0	2438
0	77	1.7	59	20.4152	1.07	0.96	2	0	2410	2461	1	1	0	0	0	0	0	0	0	0	0	0	51.79										14.9	5	0.75	76.4	121.6	0	2430	0	2430	0	2430	0	2430	0	2430	0	2430
1	84	1.43	35	17.1158	1.21	1.13	3	0	1855	1877	0	0	0	0	0	0	0	0	0	0	0	0	80.96	0	0	0	0	1	0	0	0	0	10.2	3.1	0.47	91.8	78.4	0	2427	0	2427	0	2427	0	2427	0	2427	0	2427
0	77	1.58	45	18.026	1.06	1.13	3	0	1455	1520	0	0	0	0	0	0	0	0	0	0	0	0	80	0	0	0	0	0	1	1	1	0	10.9	6	0.9		147	0	2427	0	2427	0	2427	0	2427	0	2427	0	2427
0	62	1.68	63	22.3214	1.08	1.08	3	0	1426	1407	0	0	0	0	0	0	0	0	0	0	1	0	77.9	0	0	0	0	0	0	0	0	1	16.1	6.4	0.8	75.8	41.4	0	2427	0	2427	0	2427	0	2427	0	2427	0	2427
0	58	1.64	67	24.9108	1.1	1.11	3	0	1495	1498	0	1	0	0	0	0	1	0	0	1	0	0	58.4	1	0	0	1	0	0	0	0	1	17.5	6.2	12.1		59.5	0	2427	0	2427	0	2629	0	2629	0	2629	0	2629
0	80	1.68	77	27.2817	0.92	0.75	1	1	1149	1023	0	0	0	0	0	0	0	0	1	1	1	0	53.8	0	0	0	0	0	0	1	0	1	16.5	6.5	1.05	52.3	50.2	0	2424	0	2424	0	2424	0	2424	1	2361	0	2424
0	64	1.72	71	23.9995	1.24	1.2	3	0	1398	1384	0	1	0	0	0	0	0	0	0	1	0	0	65.9	0	0	0	0	0	0	0	1	0	14.1		0.9	66		0	2423	0	2423	0	2425	0	2425	0	2425	0	2425
0	81	1.68	57.1	20.231	1.12	1.07	3	0	1665	1623	0	1	0	0	0	0	1	0	0	1	0	0	76.6	1	1	0	1	0	0	0	0	0	13.6	5.4	1.04		60.1	1	2421	0	2421	0	2421	0	2421	0	2421	0	2421
1	59	1.5	63	28	1.26	0.94	2	0	1426	1383	1	0	0	0	1	0	0	1	0	0	0	0	69.62										12.9	4	5.88	6.4		0	2421	0	2421	0	2421	0	2421	0	2421	0	2421
1	59	1.57	42.5	17.2421	1.13	1.08	3	0	1167	1173	0	0	0	0	0	0	0	0	0	0	0	0	51.4	0	0	0	0	0	0	0	0	0	11	2.7	0.32		21.3	0	2421	0	2421	0	2421	0	2421	0	2421	0	2421
0	75	1.72	68	22.9854	1.27	0.98	2	0	2025	2521	1	1	0	0	0	0	0	0	0	0	0	0	71	1	1	0	1	0	0	0	0	0	14.5	13	0.81		14.3	1	2420	0	2420	0	2420	0	2420	0	2420	0	2420
0	71	1.54	67	28.251	1.27	1.24	3	0	2091	2047	1	0	1	0	0	0	0	0	0	1	0	0	75.7	1	1	0	0	0	0	0	0	0	13.2	5.1	0.79		14.9	0	2420	0	2420	0	2420	0	2420	0	2420	0	2420
0	80	1.61	54	20.8325	0.65	1.13	1	1	938	2904	1	0	1	0	0	0	0	0	0	0	0	1	75.6	0	0	0	1	1	0	0	1	1	13.5	3	0.64	89.9	16.3	0	2416	0	2416	0	2416	0	2416	0	2416	0	2416
0	86	1.63	53	19.9481	1.29	1.24	3	0	1743	1813	1	0	0	0	0	0	0	0	0	1	0	0	63.87	1	0	0	0	0	0	0	0	0	14.7	7.4	1.04	51.8	26	0	2414	0	2414	0	2414	0	2414	0	2414	0	2414
0	90	1.57	50	20.2848	1.04	1.1	3	0	2599	2459	1	0	0	0	0	0	0	0	0	0	0	0	77.25	1	0	0	1	0	1	0	0	0	12.8	6.7	0.91		57.4	0	2411	0	2411	0	2411	0	2411	0	2411	0	2411
0	53	1.63	56	21.0772	1.23	1.11	3	0	1727	1609	0	0	0	0	0	0	0	0	0	1	0	0	78	0	0	0	0	0	0	0	0	0	15.7	4.8	0.69		16.8	0	2411	0	2411	0	2411	0	2411	0	2411	0	2411
0	75	1.59	67	26.5021	1	0.93	2	0	2777	2576	1	0	0	0	0	0	0	0	0	1	0	0	73.88	0	0	0	0	0	1	0	1	0	14.5	8.3	1.07	52.2	134.9	1	2410	1	2410	0	2410	1	1884	0	2410	1	2410
0	33	1.72	70	23.6614	1.14	1.08	3	0	1496	1424	0	0	0	0	0	0	0	0	0	0	0	0	77.41	0	0	0	0	0	0	0	0	0	16	6.3	0.78		5.9	0	2410	0	2410	0	2410	0	2410	0	2410	0	2410
1	81	1.45	57	27.1106	1.22	1.17	3	0	1902	1765	1	0	0	0	0	0	0	0	0	0	0	0	82.7	1	1	0	0	0	1	0	1	0	12.2	4.7	0.53	81.3	237.3	0	2409	0	2409	0	2409	0	2409	0	2409	0	2409
0	77	1.58	52.7	21.1104	0.45	0.55	1	1	893	1115	1	1	0	0	0	0	0	0	0	1	0	1	67	0	1	1	0	0	1	0	0	0	15.1	5.7	0.89		29.2	0	2409	0	2409	0	2409	0	2409	0	2409	0	2409
0	72	1.69	75	26.2596	1.28	1.13	3	0	1584	1569	1	0	0	0	0	0	0	0	0	1	0	0	74.6										15.1	6	0.84	68.8	25.8	0	2409	0	2409	0	2409	0	2409	0	2409	0	2409
0	56	1.68	72	25.5102	1.15	1.16	3	0	1215	1203	0	0	0	0	0	0	0	0	0	0	0	0	69.9	1	1	0	1	0	0	0	0	0	14.7	6.2	0.6	106.8	8.5	0	2409	0	2409	0	2409	0	2409	0	2409	0	2409
1	83	1.48	41	18.718	1.02	1.11	3	0	1360	1357	1	1	0	0	0	0	0	0	0	0	0	0		1	1	0	0	0	0	0	0	0	11.5		0.56	76.1		1	2408	0	2408	0	2415	0	2415	0	2415	0	2415
1	76	1.46	63	29.5553	1.31	1.25	3	0	1342	1463	1	0	0	0	0	0	0	0	0	0	0	0	80.26	0	0	0	0	0	0	0	0	0	12.8	4.6	0.72	59.3	70.5	0	2405	0	2405	0	2405	0	2405	0	2405	0	2405
1	69	1.55	48	19.9792	1.1	1.12	3	0	1991	1908	0	1	0	0	0	0	0	0	0	0	0	0	73.68	1	0	0	1	0	0	0	1	0	12	5	0.64	69.3	17.3	0	2405	0	2405	0	2405	0	2405	0	2405	0	2405
0	82	1.68	68.2	24.1638	1.05	1.08	3	0	2255	2161	1	0	0	0	0	0	1	0	0	1	0	0	50.57	1	0	0	1	0	0	0	1	1	16.6	5.5	0.7	80.9	121.4	0	2404	0	2404	0	2404	0	2404	0	2404	0	2404
1	70	1.47	34	15.7342		0.88	1	1		2294	1	1	1	0	0	0	0	0	0	1	0	1	69	0	0	1	1	1	0	0	0	0	13.2	5.9	0.72		25.3	0	2403	0	2403	0	2403	0	2403	0	2403	0	2403
1	73	1.48	48	21.9138	1.19	1.01	3	0	2082	1979	1	1	0	0	0	0	0	0	0	0	0	0	89.8	0	1	0	1	0	0	0	1	0	12.6	4.1	0.6	73.2	12.2	0	2399	0	2399	0	2399	0	2399	0	2399	0	2399
1	64	1.41	43.2	21.7293	1.18	1.14	3	0	1515	1365	0	1	0	0	0	0	0	0	0	0	0	0	75.8	1	1	0	1	1	0	1	0	0	12.9	3.6	0.5		31.8	0	2399	0	2399	0	2399	0	2399	0	2399	0	2399
0	54	1.8	74	22.8395	1.24	1.17	3	0	1681	1689	1	1	0	0	0	0	0	0	0	0	0	0	59	0	0	0	0	0	0	0	0	1	15	6.4	0.91		16.1	0	2397	0	2397	0	2397	0	2397	0	2397	0	2397
0	76	1.67	58	20.7967	1.12	1.02	3	0	2847	2389	1	0	0	0	0	0	0	1	0	1	0	0	66	0	0	0	0	0	0	0	0	0	10.6	2.1	4.72		118	1	2396	1	2396	0	2396	0	2396	1	1475	0	2396
0	75	1.67	49	17.5697	1.16	1.1	3	0	2064	2086	0	0	0	0	0	0	0	0	0	1	0	0	77	0	0	0	0	0	0	0	0	0	14.3	5	0.89		80.5	0	2396	0	2396	0	2396	0	2396	0	2396	0	2396
0	67	1.71	80	27.3588	1.23	1.18	3	0	1413	1428	1	0	1	0	0	0	0	0	0	1	0	0	78.5	1	0	0	1	0	0	0	1	0	13.3	4.8	0.95	61.4	17.3	0	2395	0	2395	0	2395	0	2395	0	2395	0	2395
1	66	1.63	54	20.3244	1.31	1.2	3	0	1987	1965	1	1	1	1	0	0	0	0	0	0	0	0	67.48	0	0	0	0	0	1	0	0	0	13.5	3.4	0.69	64.6	6.4	0	2395	0	2395	0	2395	0	2395	0	2395	0	2395
0	54	1.7	60	20.7612	1.22	1.15	3	0	1954	1948	1	1	0	0	1	0	0	0	0	1	0	0	66.7										15.3	3	0.58	112.1	113.1	1	2394	0	2394	0	2394	0	2394	0	2394	0	2394
1	60	1.66	63.5	23.044	1.17	1.11	3	0	1351	1391	1	0	0	0	0	0	0	0	0	1	0	0	77.3	1	1	0	0	0	0	0	1	0	14.6	4.9	0.64		9.3	0	2393	0	2393	0	2393	0	2393	0	2393	0	2393
0	77	1.63	60	22.5827	1.35	1.21	3	0	1566	1765	1	1	0	0	0	0	0	0	0	0	0	0	67	0	0	0	1	0	0	0	1	0	14.3	5.9	0.96		11.1	0	2392	0	2392	0	2392	0	2392	0	2392	0	2392
0	76	1.66	70	25.4028	1.2	1.04	3	0	1496	1550	1	1	1	0	1	0	0	0	0	1	0	0	59.3	1	1	0	1	0	1	0	0	0	14.7	5.7	1.24	44.2		0	2392	0	2392	0	2393	1	2371	0	2393	0	2393
0	67	1.59	58	22.9421	1.15	1.11	3	0	1964	2032	1	0	0	0	0	0	1	0	0	1	0	0	66.47										13.9	5.7	0.69	87.1	25.9	0	2391	0	2391	1	225	0	2391	0	2391	0	2391
0	77	1.64	63.6	23.6466	1.15	1.18	3	0	2095	1959	1	0	1	0	0	0	1	0	0	0	0	0	73.5	1	0	0	1	1	0	1	1	0	11.3	7.3	1.67		105.2	0	2389	0	2389	0	2389	1	2223	0	2389	0	2389
0	67	1.52	58	25.1039	1.12	0.59	1	1	2426	800	1	1	1	1	0	0	1	0	0	1	0	1	71.4	1	1	0	0	0	1	0	0	0	12.6	3.9	0.81		38.8	0	2389	0	2389	0	2389	0	2389	0	2389	0	2389
0	48	1.62	67	25.5296	1.2	1.05	3	0	1295	1236	1	0	0	0	0	0	0	0	0	1	0	0	75.31	0	0	0	0	0	1	0	0	0	15.4	5.1	0.81		13.3	0	2389	0	2389	0	2389	0	2389	0	2389	0	2389
0	79	1.62	55	20.9572	1.07	1.15	3	0	1609	1693	0	0	0	0	0	0	0	0	0	1	0	0	23.05	1	0	0	0	1	0	0	0	1	13.7	4.9	0.74	77	357	1	2388	1	2388	0	2388	0	2388	0	2388	1	1223
0	71	1.66	57	20.6852	1.16	1.14	3	0	1917	1908	1	0	0	0	1	0	0	0	0	0	1	0	73	1	0	0	0	0	1	0	0	1	15.2	5.1	0.84		22.6	0	2388	0	2388	0	2388	0	2388	0	2388	0	2388
0	61	1.63	61	22.9591	1.03	1.04	3	0	1172	1155	1	0	0	0	0	0	0	0	1	0	0	0	12.86	0	0	0	0	0	1	1	0	0	16.7	6.4	0.96		297.8	0	2388	0	2388	0	2388	0	2388	0	2388	0	2388
0	75	1.5			1.25	1.1	3	0	1818	1883	1	1	0	0	0	0	0	0	0	1	0	0	76	0	0	0	0	0	0	0	0	0	13.3	7.5	1.26		21.5	0	2386	0	2386	0	2386	0	2386	0	2386	0	2386
0	74	1.6	55.6	21.7187	1.17	1.19	3	0	1783	1914	0	1	0	0	0	0	1	0	0	0	0	0	63.1	1	0	0	0	0	0	0	0	0	16.8	5.1	0.79		258.9	1	2385	1	2385	0	2385	0	2385	0	2385	1	2326
0	66	1.66	59	21.4109	1.08	1.04	3	0	1756	1783	1	0	0	0	0	0	0	0	0	1	0	0	77.4	0	0	0	0	0	0	0	0	0	14.8	8.4	1.25	45.7	25.3	0	2384	0	2384	0	2384	0	2384	0	2384	0	2384
0	87	1.67	70	25.0995	1.06	1.06	3	0	1896	1831	0	0	0	0	0	0	0	0	0	0	0	0	34.67	1	0	0	0	1	0	1	0	0	13.4	7.1	1.06	50.5	253.4	1	2383	0	2383	0	2383	0	2383	0	2383	0	2383
0	66	1.65	55.5	20.3857	1.2	1.16	3	0	1586	1476	1	0	0	0	0	0	0	0	0	0	0	0	67.4	0	1	0	0	0	1	0	1	0	12.1	6.3	1.53		15.4	0	2383	0	2383	0	2383	0	2383	0	2383	0	2383
0	73	1.58	68	27.2392	1.13	1.14	3	0	1661	1564	1	0	0	0	0	0	0	0	0	0	0	0	73.01	1	0	0	0	0	1	0	1	1	15.7	6.4	0.88	65.1	270.4	0	2381	0	2381	0	2381	0	2381	1	1363	0	2381
0	75	1.59	56	22.151	1.06	1.08	3	0	1463	1431	1	1	0	0	0	0	0	0	0	1	0	0	63.7	1	0	0	1	0	1	1	0	0	13.9	7.2	1.29		38	0	2377	0	2377	0	2377	0	2377	0	2377	0	2377
0	75	1.7	59	20.4152	1.1	1.09	3	0	1524	1541	0	0	0	0	0	0	0	0	0	0	0	0	81	0	0	0	0	0	0	1	0	0	13.9	4.9	0.81	70.8	30.9	0	2377	0	2377	0	2377	0	2377	0	2377	0	2377
0	84	1.6	64	25	1.17	1.24	3	0	1467	1511	1	0	0	0	0	0	1	0	0	0	0	0	56.98	1	0	0	0	0	1	1	1	1	14.3	4.2	0.99	55	95.2	0	2376	0	2376	0	2376	0	2376	0	2376	0	2376
0	81	1.5	60	26.6667	1.2	1.12	3	0	1900	1942	0	0	0	0	0	0	0	0	0	0	0	0	61.16	0	0	0	1	0	0	1	0	0	14.7	5	0.79	71.1	41.9	0	2372	0	2372	0	2372	0	2372	0	2372	0	2372
0	65	1.58	71	28.441	1.26	1.11	3	0	1482	1457	1	0	1	0	0	0	0	0	0	1	0	0	57.66	0	0	0	1	0	0	0	1	0	15.8	5.5	0.58	106.2	18.6	0	2372	0	2372	0	2372	0	2372	0	2372	0	2372
0	48	1.76	66.4	21.436	1.23	1.18	3	0	1532	1510	1	1	0	0	0	0	0	0	0	1	0	0	74.3	0	0	0	0	0	1	1	0	0	15.8	6.7	0.9		323.3	0	2372	0	2372	0	2372	0	2372	0	2372	0	2372
0	75	1.58	55.6	22.2721	1.33	1.25	3	0	1965	1878	1	0	0	0	0	0	0	0	0	1	0	0	72.32	1	1	0	0	0	0	0	1	0	14.2	6.1	0.82		44.3	0	2370	0	2370	0	2370	0	2370	0	2370	0	2370
1	88	1.46	46	21.58	1.03	1.14	3	0	1802	1853	1	1	0	0	0	0	0	0	0	0	0	0	84.33	1	1	0	1	0	1	0	1	0	13.2	4.3	0.65		21.4	0	2368	0	2368	0	2368	0	2368	0	2368	0	2368
0	80	1.58	50	20.0288	1.04	1.1	3	0	1447	1507	1	1	0	0	0	0	0	0	0	0	0	0	46.1	0	0	0	1	0	0	0	0	0	13.3	5	0.71	80.2	180.9	0	2366	0	2366	0	2366	0	2366	0	2366	0	2366
0	66	1.63	65	24.4646	1.14	1.13	3	0	1862	1703	1	0	0	0	0	0	0	0	0	1	0	0	76.22										16.8	9.4	0.67	90.3	16	0	2366	0	2366	0	2366	0	2366	0	2366	0	2366
1	76	1.49	60	27.0258	1.12	1.2	3	0	2143	2096	1	0	1	0	0	0	0	0	0	0	0	0	75.45	1	1	0	1	0	1	1	0	0	11.9	7.6	0.99		53.2	0	2365	0	2365	0	2365	0	2365	0	2365	0	2365
1	49	1.68	80	28.3447	1.2	1.18	3	0	1636	1575	1	1	1	0	0	0	0	0	0	0	0	0	47	0	0	0	0	1	0	1	0	0	17.4	6	0.87		31.9	0	2365	0	2365	0	2365	0	2365	0	2365	0	2365
0	61	1.6	60	23.4375	1.15	1.11	3	0	1373	1373	1	0	0	0	0	0	0	0	0	1	0	0	83.43	1	1	0	1	0	0	0	0	0	15.5	6.3	0.83	73.1	14	0	2363	0	2363	0	2363	0	2363	0	2363	0	2363
0	60	1.5	47	20.8889	1.14	1.11	3	0	1711	1746	0	0	0	0	0	0	0	0	0	0	0	0	61.75	0	0	0	0	0	0	0	0	1	11.8	4.9	0.7		51.4	0	2363	0	2363	0	2363	0	2363	0	2363	0	2363
1	78	1.5	45	20	1.11	1.17	3	0	1602	1625	0	0	0	0	0	0	0	0	0	0	0	0	66.39	0	0	0	0	0	1	0	0	1	13.4		0.8	52.4	194.3	0	2362	0	2362	0	2362	0	2362	0	2362	0	2362
0	84	1.68	73	25.8645	1.13	1.04	3	0	1681	1664	0	0	0	0	0	0	0	0	0	0	0	0	59.4	0	0	0	0	0	0	0	0	0	13.4	3.3	0.75	74.5	181.6	0	2361	0	2361	0	2361	0	2361	0	2361	0	2361
1	60	1.52	46	19.91	1.12	1.1	3	0	1689	1709	0	1	0	0	0	0	0	0	0	0	0	0	73	0	0	0	0	0	0	0	0	0	13.8	5.4	0.7		26.9	0	2361	0	2361	0	2361	0	2361	0	2361	0	2361
1	75	1.38	45	23.6295	1.08	1.15	3	0	1371	1258	0	0	0	0	0	0	0	0	1	0	1	0	71.2	0	0	0	1	0	0	0	0	1	11.7	5	0.63	68.8	32.8	1	2360	1	2360	0	2360	0	2360	0	2360	1	1639
0	78	1.55	59	24.5578	1.17	1.12	3	0	1775	1733	1	0	1	0	0	0	0	1	0	1	0	0	63.4	0	1	0	0	0	0	0	1	0	10.8	2.6	7.35	6.3	366.4	1	2359	1	2359	0	2359	1	2084	0	2359	0	2359
0	60	1.65	69.5	25.528	1.05	1.14	3	0	1587	1666	0	1	1	0	0	0	0	0	0	1	0	0	46.3	1	1	0	1	1	0	0	0	0	16.2	6	0.64		31.5	0	2359	0	2359	0	2359	0	2359	0	2359	0	2359
1	72	1.51	52	22.806	1.03	1.06	3	0	1584	1556	1	1	0	0	0	0	0	0	0	0	0	0	80.4	0	0	0	1	0	0	0	1	0	11.6	3	0.44		23.4	0	2358	0	2358	0	2358	0	2358	0	2358	0	2358
1	70	1.45	59	28.0618	1.36	1.17	3	0	1598	1783	0	0	0	0	0	0	0	0	0	0	0	0	69	0	0	0	0	0	0	0	0	0	12.7	5	0.57		14.2	0	2358	0	2358	0	2358	0	2358	0	2358	0	2358
1	69	1.52	61	26.4024	1.17	1.13	3	0	1654	1600	0	0	0	0	0	0	0	0	0	0	0	0	68.45	0	0	0	0	0	0	0	0	0	13.9	5.6	0.75	58.3	7	0	2358	0	2358	0	2358	0	2358	0	2358	0	2358
0	78	1.57	56.8	23.0435	1.09	1.09	3	0	2012	1941	0	0	0	0	0	0	0	0	0	1	0	0	72.29	1	0	0	0	0	0	0	1	0	13.7	3.9	0.65		31.8	0	2357	0	2357	0	2357	0	2357	0	2357	0	2357
0	77	1.6	68.3	26.6797	0.94	1.06	2	0	1768	1887	0	0	1	0	0	0	0	0	0	1	0	0	72.72	1	1	0	0	0	0	0	1	0	15.2	4.9	0.81		15.3	0	2356	0	2356	0	2356	0	2356	0	2356	0	2356
0	71	1.66	51.8	18.7981	1.15	1.04	3	0	2092	2049	1	0	0	0	0	0	0	0	0	1	0	0	68.17	0	1	0	1	0	0	0	1	0	15	6.6	1.29		45	0	2356	0	2356	0	2356	1	1450	0	2356	0	2356
0	67	1.65	65	23.8751	1.22	1.21	3	0	1769	1752	1	1	0	0	0	0	0	0	0	0	0	0	72.77	0	0	0	0	1	1	0	1	1	13.1	6.4	0.74	80.7	27.8	0	2356	0	2356	0	2356	0	2356	1	1296	0	2356
0	55	1.65	64	23.5078	1.28	1.01	3	0	1555	1459	1	0	1	0	0	0	1	0	0	0	0	0	21.8	0	0	0	1	0	0	0	0	0	11.1	8.7	0.9	68.9	569	0	2354	0	2354	0	2354	0	2354	0	2354	0	2354
0	63	1.6	60.2	23.5156	1.2	1.15	3	0	1423	1476	1	1	0	0	0	0	0	0	0	0	0	0	79	1	1	0	1	0	1	0	1	0	14.2	6.8	0.73		26	0	2353	0	2353	0	2353	0	2353	0	2353	0	2353
0	65	1.68	65.8	23.3135	0.98	1.06	2	0	1997	2316	1	0	0	0	0	0	1	0	0	1	0	0	41.4	1	1	0	0	0	0	0	0	0	15.3	5.5	1.25		84.8	0	2352	0	2352	0	2352	0	2352	0	2352	0	2352
1	61	1.6	48	18.75	1.2	1.14	3	0	1327	1343	1	1	0	0	0	0	1	0	0	0	0	0	70.02	1	0	0	1	1	1	0	0	0	13.4	41	0.58	80	34.7	0	2352	0	2352	0	2352	0	2352	0	2352	0	2352
0	74	1.62	48	18.2899	1.17	1.1	3	0	2055	2062	1	1	0	0	0	0	0	0	0	1	0	0	71.6	1	1	0	1	0	1	0	1	0	14.2	6.5	1.43		31.6	0	2351	0	2351	0	2351	0	2351	0	2351	0	2351
1	70	1.48	55.5	25.3378	1.12	1.09	3	0	1768	1756	1	1	0	0	0	0	0	0	0	0	0	0	74.5	0	0	0	0	0	0	0	0	0	13.8	4.5	0.62		7.1	0	2351	0	2351	0	2351	0	2351	0	2351	0	2351
0	88	1.55	66	27.4714	1.1	1.14	3	0	2218	2257	1	0	0	0	0	0	0	0	0	0	0	0	72	0	0	0	0	0	1	0	0	0	12.2	6.8	1.03		54.1	0	2350	0	2350	0	2350	0	2350	0	2350	0	2350
0	76	1.59	68	26.8977	1.06	1.06	3	0	1872	1641	1	0	0	0	1	0	0	0	0	1	0	0	75	0	0	0	1	1	0	0	0	1	12.9	8.7	1.99	26.4	30.8	0	2349	0	2349	0	2349	0	2349	0	2349	0	2349
0	47	1.78	95	29.9836	1.22	1.13	3	0	1235	1227	1	1	0	0	0	0	0	0	0	1	0	0	28.2	1	0	0	0	0	1	0	0	0	15.5	6.1	0.98		119.5	0	2349	0	2349	0	2349	0	2349	0	2349	0	2349
0	68	1.59	50	19.7777		1.22	3	0		2290	0	0	1		0	0	0	1	0	0	0	0	75.59	1	0	1	0	0	0	0	0	0	12	3.4	5.47	9	8.2	0	2348	0	2348	0	2328	0	2328	0	2328	0	2328
1	51	1.59	66.4	26.2648	1.22	1.13	3	0	1288	1260	1	0	0	0	0	0	0	0	0	0	0	0	67.02	0	0	0	0	0	1	0	0	0	10.8	4.7	0.72		6.3	0	2347	0	2347	0	2347	0	2347	0	2347	0	2347
0	23	1.67	96.5	34.6015	0.98	1.05	2	0	1128	1189	0	0	0	0	0	0	0	0	0	0	0	0	74.33	0	0	0	0	0	0	1	0	0	12.2	6.1	0.38		8.7	0	2347	0	2347	0	2347	0	2347	0	2347	0	2347
0	80	1.63	58.7	22.0934	0.93	0.99	2	0	2295	3083	1	1	0	0	0	0	0	0	0	1	0	0	69.55	0	0	0	1	0	0	1	1	0	14.4	8	1.36		149.3	0	2345	0	2345	0	2345	0	2345	0	2345	0	2345
0	70	1.65	50	18.3655	1.17	1.13	3	0	2385	2330	1	0	0	0	0	0	0	0	0	1	0	0	54.4	0	0	0	0	1	0	0	1	0	16.6	6.7	0.76		275.3	0	2344	0	2344	0	2344	0	2344	0	2344	0	2344
0	28	1.72	52	17.5771	1.08	1.05	3	0	1129	1170	0	0	0	0	0	0	0	0	0	0	0	0	70.35	0	0	0	0	0	0	0	0	0	16.3	5.6	0.84		29.8	0	2343	0	2343	0	2343	0	2343	0	2343	0	2343
0	42	1.78	78	24.6181	1.08	1.08	3	0	1293	1252	0	1	0	0	0	0	0	0	0	0	1	0	49.5	0	0	0	0	1	0	1	0	1	16.6	7.7	1.03		82.3	0	2342	0	2342	0	2342	0	2342	0	2342	0	2342
1	74	1.42	49	24.3007	1.12	1.12	3	0	2028	1937	1	1	0	0	0	0	0	0	1	0	1	0	59.62	0	0	0	1	1	0	1	1	1	13	5.6	0.82		537.6	0	2340	0	2340	0	2340	0	2340	0	2340	0	2340
1	73	1.44	48.4	23.341	1.11	1.08	3	0	1123	1116	0	0	0	0	0	0	0	0	0	0	0	0											12.7	4.9	1.19	34.6	201.1	0	2337	0	2337	0	2337	1	1743	0	2337	1	2312
0	67	1.65	65	23.8751	1.35	1.38	3	0	1147	1154	1	0	0	0	0	0	0	0	1	0	1	0	34.99	0	0	0	0	0	1	1	0	1	11.1	5.1	1.23		739.1	0	2337	0	2337	0	2337	0	2337	0	2337	1	129
1	62	1.54	68	28.6726	1.06	1.12	3	0	1382	1361	1	0	0	0	0	0	0	0	0	0	0	0	44.38	0	0	0	0	0	0	0	0	0	13.4	6.6	0.69	65.8	79.2	0	2337	0	2337	0	2337	0	2337	0	2337	0	2337
1	84	1.41	40	20.1197	1.3	1.14	3	0	1746	1804	1	0	0	0	0	0	1	0	0	0	0	0	66.53	1	0	0	1	0	1	0	0	0	11	5.6	1.02	39.3	21.4	0	2336	0	2336	0	2281	0	2281	0	2281	0	2281
0	71	1.66	81	29.3947	1.33	1.32	3	0	1621	1547	1	1	1	0	0	0	0	0	0	0	0	0	67.3	1	0	0	1	0	1	0	1	0	15.6	6.3	0.87		16.1	0	2336	0	2336	0	2336	0	2336	0	2336	0	2336
0	70	1.65	64.4	23.6547	1.18	1.21	3	0	1370	1377	1	0	1	0	0	0	1	0	0	0	0	0	49.05	1	1	0	0	1	0	1	0	0	12.7	5.7	0.66		35.2	0	2334	0	2334	0	2339	0	2339	0	2339	0	2339
0	63	1.74	62.2	20.5443	1.24	1.18	3	0	1252	1280	1	0	0	0	1	0	0	0	0	1	0	0	79	1	0	0	0	0	0	0	1	0	16.9	7.4	0.85		27.1	1	2334	0	2334	0	2334	0	2334	1	2261	0	2334
0	64	1.63	78	29.3575	1.26	1.24	3	0	1688	1698	1	1	0	0	0	0	1	0	0	1	0	0	53	1	0	0	1	1	0	1	1	1	13.4	6.3	0.95		13.3	0	2333	0	2333	0	2333	0	2333	1	2327	1	2327
0	72	1.56	54	22.1893	1.15	1.12	3	0	2647	2461	0	0	0	0	0	0	1	0	0	0	0	0	64	1	1	0	1	1	0	0	0	0	15	5.2	0.79	73.6	199.1	0	2332	0	2332	0	2332	0	2332	0	2332	0	2332
0	69	1.6	78	30.4687	0.81	0.75	1	1	1437	1802	1	1	0	0	0	0	1	0	0	1	0	1	82.99	1	0	1	1	0	1	0	1	1	15	6.4	1.05	54.6	<5	0	2332	0	2332	0	2332	0	2332	0	2332	0	2332
0	49	1.7	71	24.5675	1.16	1.1	3	0	1368	1460	0	0	1	0	0	0	0	0	0	0	0	0	67.46	0	0	0	0	0	0	0	0	0	15.6	3.1	0.73	89.6	14.1	0	2332	0	2332	0	2332	0	2332	0	2332	0	2332
0	53	1.67	59	21.1553	1.18	1.18	3	0	1558	1492	0	0	0	0	0	0	0	0	0	1	0	0	76.53	0	0	0	0	1	0	0	0	0	13.3	7.6	0.66	97.8	141	0	2331	0	2331	0	2331	0	2331	0	2331	0	2331
0	62	1.84	79	23.3341	1.31	1.39	3	0	1897	1698	1	0	0	0	0	0	0	1	0	0	1	0	70.63	0	0	0	0	1	0	0	0	1	12.4	3.6	6.76	7.3	264.1	0	2329	0	2329	0	2329	0	2329	0	2329	0	2329
0	80	1.71	67.1	22.9472	1.23	0.97	2	0	2272	1797	0	1	1	0	0	0	0	0	0	1	0	0	28.02	1	0	0	0	0	0	0	0	0	15.5	4.4	0.7		7.3	0	2328	0	2328	0	2328	0	2328	0	2328	0	2328
0	54	1.66	72	26.1286	1.14	1.14	3	0	1585	1483	0	0	0	0	0	0	0	0	0	1	0	0	62	1	1	0	1	0	0	0	0	0	15.5	5.7	0.78		5	0	2327	0	2327	0	2327	0	2327	0	2327	0	2327
1	46	1.5	45	20	1.05	1.03	3	0	1346	1300	0	0	0	0	0	0	0	0	0	0	0	0	67.45	0	0	0	0	0	0	0	0	0	13.2	4.8	0.62		32.8	0	2326	0	2326	0	2326	0	2326	0	2326	0	2326
1	72	1.6	65	25.3906	1.25	1.16	3	0	1730	1581	0	0	0	0	0	0	0	0	0	0	0	0	66	0	0	0	0	0	0	0	0	0	13.9	4.7	0.61	72.2	8.6	0	2324	0	2324	0	2324	0	2324	1	573	0	2324
0	71	1.61	57	21.9899	1.23	1.14	3	0	1725	1790	1	0	0	0	0	0	0	0	0	0	0	0		0	0	0	0	0	0	0	0	0	12.6	4.9	1.27	43.9	73.1	0	2322	0	2322	0	2322	0	2322	0	2322	0	2322
0	67	1.67	6	2.15139	1.11	0.98	2	0	1796	1826	1	0	1	0	0	0	0	0	0	0	1	0	69	1	0	0	1	0	0	0	0	1	16.8	7.8	1.14		35.6	0	2321	0	2321	0	2321	0	2321	0	2321	0	2321
1	79	1.41	53	26.6586	1.18	1.12	3	0	1959	1987	1	1	1	1	0	0	0	0	0	0	0	0	68.8	0	0	0	1	0	1	0	1	0	15	2.5	0.35	129	56	1	2318	0	2318	0	2755	0	2755	0	2755	0	2755
0	79	1.55	61	25.3902	1.39	1.2	3	0	1352	1449	0	0	0	0	0	0	0	0	0	0	0	0		1	1	0	1	1	0	0	0	0	13	5.5	0.94	59.2	47.6	0	2318	0	2318	0	2318	0	2318	0	2318	0	2318
0	77	1.73	70	23.3887	1.28	1.21	3	0	1856	1692	1	1	1	0	1	0	0	0	0	1	0	1		1	1	0	1	0	1	0	0	0	14.6	7.5	1.21	45.3	62.5	0	2318	0	2318	0	2318	0	2318	0	2318	0	2318
1	75	1.47	61	28.229	1.38	1.21	3	0	1711	1645	0	0	0	0	0	0	0	0	0	0	0	0	68.54	0	0	0	0	1	0	0	0	1	11.8	5.5	0.92	45.5	385.7	0	2318	0	2318	0	2318	0	2318	0	2318	0	2318
0	60	1.63	56	21.0772	1.26	1.15	3	0	1258	1231	0	0	0	0	0	0	0	0	0	1	0	0	74.5	0	0	0	0	0	0	0	0	0	13	7	0.72		96.1	0	2316	0	2316	0	2316	0	2316	0	2316	0	2316
0	76	1.56	49.2	20.217	0.65	0.89	1	1	720	4463	1	0	0	0	0	0	1	0	0	1	0	1	47.45	0	0	0	0	0	1	0	1	0	13.5	6	1.07		64.9	0	2313	0	2313	0	2313	0	2313	0	2313	0	2313
0	59	1.6	50	19.5312	1.11	1.04	3	0	1503	1578	1	1	0	0	0	0	0	0	0	1	0	0	83.39	0	1	0	0	0	1	0	1	0	14	5.3	0.93	65.2	37.7	0	2313	0	2313	0	2313	0	2313	0	2313	0	2313
0	82	1.59	73	28.8754	0.99	1.08	2	0	3434	2436	1	1	0	0	0	0	0	0	0	1	0	0	71.93	0	0	0	1	1	0	0	0	0	14.4	5.4	0.73	77.3	59.5	0	2312	0	2312	0	2312	0	2312	0	2312	0	2312
0	80	1.59	61.6	24.3661	0.96	1.14	2	0	1783	1685	1	1	0	0	0	0	0	0	0	0	1	0	51.9	0	0	0	1	0	1	1	1	1	9.6	6.9	1.05		99.6	0	2312	0	2312	0	2312	0	2312	0	2312	0	2312
1	63	1.47	53	24.5268	1.14	0.93	2	0	1805	1926	0	0	1	0	0	0	0	0	0	0	0	0	83.1	0	0	0	1	0	0	0	0	0	13.9	2.9	0.56	82.3	17.4	0	2310	0	2310	0	2310	0	2310	0	2310	0	2310
1	61	1.58	54	21.6311	1.19	1.2	3	0	1760	1793	0	1	0	0	0	0	1	0	0	0	0	0	71.3	1	1	0	1	1	0	1	1	0	12.7	5.6	0.64		55.8	0	2309	0	2309	0	2309	0	2309	0	2309	0	2309
0	75	1.5	51.2	22.7556	0.86	0.74	1	1	2694	2599	1	0	1	0	0	0	1	0	0	0	0	1	61.05	1	0	0	0	1	0	1	0	0	12	5.9	0.98		87.3	0	2307	0	2307	0	2307	0	2307	0	2307	1	2214
0	61	1.57	50.9	20.6499	1.24	1.2	3	0	1610	1528	0	1	1	0	0	0	0	0	0	1	0	0	65.2	1	1	0	0	0	0	0	1	0	12.7	8.3	0.93		44.8	0	2307	0	2307	0	2314	0	2314	0	2314	0	2314
0	88	1.52	45	19.4771	1.07	0.93	2	0	2365	2360	1	0	0	0	0	0	1	0	0	1	0	0	55.52	1	1	0	1	1	0	0	0	0	13.2	4.7	0.89		149.1	0	2306	0	2306	1	2233	0	2306	0	2306	1	2280
0	79	1.63	66	24.841	0.64	1.12	1	1	1982	1664	1	1	0	0	0	0	0	0	0	1	0	1	66.78										13.3	5.8	0.88	67.3	93.8	0	2306	0	2306	0	2306	0	2306	0	2306	0	2306
1	58	1.55	79.7	33.1738	1.17	1.12	3	0	1538	1520	1	1	0	0	0	0	0	0	0	0	0	0	71.93	0	0	0	1	0	1	0	1	0	14.5	4.7	0.62		31.5	0	2306	0	2306	0	2306	0	2306	0	2306	0	2306
0	73	1.66	65.4	23.7335	1.23	1.15	3	0	1669	1680	0	0	0	0	1	0	0	0	0	1	0	0	73.19	0	0	0	0	0	0	0	0	0	12	7.2	0.98		125.3	0	2303	0	2303	0	2303	0	2303	0	2303	0	2303
1	76	1.53	63	26.9127	1.14	1.21	3	0	2637	2737	1	1	1	0	1	0	0	0	0	0	0	0	78.76	1	0	0	0	0	0	0	1	1	14.1	3	0.42		37.2	0	2302	0	2302	0	2302	0	2302	0	2302	0	2302
0	50	1.76	108.7	35.0917	1.29	1.1	3	0	1358	1410	1	1	0	0	0	0	0	0	0	0	0	0	66.15	0	0	0	0	0	0	0	0	0	17.4	7.5	0.96		11.5	0	2300	0	2300	0	2300	0	2300	0	2300	0	2300
0	80	1.64	64	23.7954	1.24	1.22	3	0	2661	2424	1	0	0	0	0	0	1	0	0	0	0	0	78.81	0	0	0	0	0	0	0	0	0	14.9	5.7	0.91	61.2	71.2	0	2297	0	2297	0	2297	0	2297	0	2297	0	2297
0	73	1.63	57.7	21.717	1.23	1.25	3	0	1782	1809	0	0	0	0	0	0	1	0	0	0	0	0	52.1	1	1	0	1	0	0	1	1	0	15.4	5.2	0.86		25.7	0	2297	0	2297	0	2297	0	2297	0	2297	0	2297
1	51	1.55	54	22.4766	1.01	1.11	3	0	1082	1126	0	0	0	0	0	0	0	0	0	0	0	0	54.8	0	0	0	0	0	0	1	0	1	12.9	5.5	0.76	62.6		0	2296	0	2296	0	2296	0	2296	0	2296	0	2296
0	54	1.81	105	32.0503	1.04	1	3	0	1254	1189	0	1	0	0	0	0	1	0	0	1	0	0	51.94	1	1	0	1	1	0	1	0	0	17.8	5.2	0.88	71	5.3	0	2295	0	2295	0	2295	0	2295	0	2295	0	2295
0	67	1.67	72	25.8166	1.2	1.27	3	0	2117	2046	1	0	1	0	0	0	1	0	0	0	0	0	57.21	1	1	0	1	1	0	1	0	0	13.2	7.5	0.97		45	0	2293	0	2293	0	2293	0	2293	0	2293	0	2293
0	62	記載なし	記載なし		1.21	1.16	3	0	1679	1687	0	0	0	0	0	0	0	0	0	0	0	0	71.94	0	0	0	0	0	0	0	0	0	15.3	4.8	0.73		12	0	2292	0	2292	0	2292	0	2292	0	2292	0	2292
1	61	1.6	65	25.3906	1.14	1.14	3	0	1238	1205	0	0	0	0	0	0	0	0	0	0	0	0	78.19	0	0	0	0	0	0	0	0	0	15.1	6.2	0.71		31.3	0	2292	0	2292	0	2292	0	2292	0	2292	0	2292
0	54	1.68	72	25.5102	1.38	1.29	3	0	1233	1229	0	1	0	0	0	0	1	0	0	0	0	0	75.6	1	0	0	1	0	1	1	0	0	15.3	6.4	0.92		6.8	0	2290	0	2290	0	2290	0	2290	0	2290	0	2290
1	63	1.5	47.9	21.2889	1.32	1.29	3	0	1495	1464	1	0	0	0	0	0	0	0	0	1	0	0		0	0	0	0	0	0	0	0	0	13.1	4.8	0.64		58	0	2288	0	2288	0	2288	0	2288	0	2288	0	2288
0	56	1.79	71	22.1591	1.3	0.88	1	1	1726	1447	1	0	0	0	0	0	0	0	1	1	1	0	42	0	0	0	1	1	0	1	1	1	17.6	9.6	1.51	38.9	114.5	1	2288	1	2288	0	3585	1	2288	0	3585	0	3585
0	22	1.76	62	20.0155	1.08	1.15	3	0	1090	1093	0	0	0	0	0	0	0	0	0	1	0	0	66.96	0	0	0	0	0	0	0	0	0	15.6	6.8	0.89		5.4	0	2287	0	2287	0	2287	0	2287	0	2287	0	2287
1	58	1.53	42.4	18.1127	1.06	1.02	3	0	1784	1683	1	1	1	1	0	0	0	1	0	0	0	0	45.5	1	1	0	1	0	1	1	1	0	9.5	6.7	6.01			0	2285	0	2285	0	2296	0	2296	0	2296	0	2296
0	63	1.71	70	23.939	1.31	1.28	3	0	1447	1485	1	0	1	0	0	0	0	0	0	1	0	0	67.39	1	0	0	1	0	0	0	0	0	13.3	6.8	0.79	76.5	12.2	0	2283	0	2283	0	2283	0	2283	0	2283	0	2283
1	77	1.5	46	20.4444	1.17	1.14	3	0	2945	2775	1	0	1	1	0	0	0	0	0	0	0	0	69.98	0	0	0	0	0	0	0	1	0	12.5	5.5	0.75	56.5	69.3	0	2282	0	2282	0	2282	0	2282	0	2282	0	2282
0	77	1.62	60	22.8624	1.24	1.28	3	0	1520	1490	0	1	1	0	0	0	0	0	0	0	1	0	57.4	0	0	0	1	1	0	0	1	0	13.3	5.4	0.84	67.5	152.9	0	2280	0	2280	0	2287	0	2287	0	2287	0	2287
0	79	1.6	48	18.75	0.61		1	1	1804		1	0	0	0	1	0	0	0	0	1	0	1	79	1	0	1	0	0	0	0	1	1	14.1	5	1.08			1	2279	0	2279	0	2280	0	2280	0	2280	0	2280
1	28	1.57	49.9	20.2442	1.04	1	3	0	1198	1149	0	0	0	0	0	0	0	0	0	0	0	0	66.8	0	0	0	0	0	0	0	0	0	9	3.2	0.51		10.5	0	2279	0	2279	0	2279	0	2279	0	2279	0	2279
1	73	1.43	54	26.4072	1.15	1.06	3	0	1435	1345	1	1	1	0	0	0	0	0	0	0	0	0	75.8	0	0	0	1	1	0	0	0	0	13.5	4.8	0.64	68.2	14.2	0	2277	0	2277	0	2277	0	2277	0	2277	0	2277
0	65	1.63	65	24.4646	1.3	1.27	3	0	2154	2243	0	0	1	1	0	0	0	0	0	1	0	0	73.14	1	1	0	0	0	0	0	0	0	13.3	8.6	0.79	75.8	9.7	0	2273	0	2273	0	2273	0	2273	0	2273	0	2273
0	72	1.74	63	20.8086	1.11	1.19	3	0	1396	1460	0	0	0	0	0	0	0	0	0	1	1	0	62.33	0	0	0	0	0	0	1	0	1	16	7.7	1.1		108.2	0	2272	0	2272	0	2272	0	2272	0	2272	0	2272
0	72	1.63	70	26.3465	1.15	1.11	3	0	1830	1769	1	0	1	0	0	0	0	0	0	1	0	0	81.03	1	0	0	0	0	0	0	1	0	14.8	6.1	1.08	52	12.5	0	2271	0	2271	0	2253	0	2253	0	2253	0	2253
0	82	1.58	58.5	23.4337	1.25	1.27	3	0	2251	2346	1	0	1	0	0	0	0	0	0	1	0	0	41.04	1	0	0	1	0	1	1	0	0	15.2	4.4	0.54		80.3	0	2268	0	2268	0	2268	0	2268	0	2268	0	2268
1	60	1.54	44	18.5529	1.06	1.04	3	0	1447	1501	0	0	0	0	0	0	0	0	0	0	0	0	57	0	0	0	0	0	0	0	0	0	13.2	4.8	0.63		15.9	0	2263	0	2263	0	2263	0	2263	0	2263	0	2263
0	78	1.65	59.8	21.9651	1.25	1.08	3	0	1359	1294	0	0	0	0	0	0	0	0	0	0	0	0	48.3	1	0	0	1	1	0	1	0	0	14.7	6.4	1		79.2	0	2261	0	2261	0	2261	0	2261	0	2261	0	2261
1	71	1.5	63	28	1.25	1.16	3	0	1985	1965	1	1	0	0	0	0	0	0	0	0	0	0	79.84	0	0	0	1	0	0	0	1	0	12.4	6.5	0.55		14.9	0	2261	0	2261	0	2261	0	2261	0	2261	0	2261
0	82	1.65	61	22.4059	1.21	1.22	3	0	1670	1800	0	0	0	0	0	0	0	0	0	0	0	0	88.17	1	1	0	1	0	0	0	0	0	14.3	6	0.78	72	43.2	0	2260	0	2260	0	2260	0	2260	0	2260	0	2260
0	80	1.53	58	24.7768	1.07	0.98	2	0	1260	1340	1	0	0	0	0	0	0	0	0	1	0	0	81	1	0	0	0	0	1	0	1	0	13.8	6.5	0.8	70.4	18.7	0	2257	0	2257	0	2257	0	2257	0	2257	0	2257
0	67	1.7	52	17.9931	1.22	1.15	3	0	1438	1259	0	0	1	0	0	0	0	0	0	1	0	0	49.88	0	0	0	0	0	0	0	0	0	9.7	7.7	1.13	51	1904.4	0	2256	0	2256	0	2256	0	2256	0	2256	0	2256
0	55	1.73	88	29.4029	1.2	1.25	3	0	1792	1612	0	1	0	0	0	0	0	0	0	0	0	0	73	1	0	0	1	0	0	1	0	0	17.1	9.1	0.92		9.5	0	2255	0	2255	0	2255	0	2255	0	2255	0	2255
0	33	1.7	92	31.8339	1.13	1.22	3	0	1487	1500	0	0	0	0	0	0	0	0	0	1	0	1	63.78	0	0	0	1	0	0	0	1	0	15.5	5.3	0.68		9.5	0	2255	0	2255	0	2255	0	2255	0	2255	0	2255
0	74	1.74	69	22.7903	1.2	1.22	3	0	2286	2360	1	1	0	0	0	0	0	0	0	1	0	0	59.1	1	1	0	1	0	1	0	0	0	13.5	5.5	0.73		42.5	1	2253	0	2253	0	2253	0	2253	0	2253	0	2253
0	57	1.64	72	26.7698	1.37	1.3	3	0	1241	1189	1	0	0	0	0	0	0	0	0	0	0	0	72.1	1	1	0	1	0	1	0	1	0	15.1	6.4	0.82		18.7	0	2253	0	2253	0	2253	0	2253	0	2253	0	2253
0	79	1.63	52	19.5717	0.86	1.1	1	1	1153	1404	0	0	0	0	0	0	0	0	0	0	0	1	87.75	1	0	0	0	0	0	0	0	0	12.3	7.7	1.12	48.9	362.7	0	2252	0	2252	0	2262	0	2262	0	2262	0	2262
0	70	1.67	59	21.1553	1.14	1.14	3	0	2158	2158	1	0	0	0	0	0	0	0	0	1	0	0	56.55	1	1	0	1	0	0	0	0	0	15.6	7.4	0.76		14.8	0	2251	0	2251	0	2251	0	2251	0	2251	0	2251
0	81	1.53	47	20.0777	1.12	1.1	3	0	1476	1418	1	0	0	0	0	0	0	0	0	1	0	0	79.23	1	0	0	0	0	0	0	0	0	12.7	5.2	0.73	78	52	0	2249	0	2249	0	2249	0	2249	0	2249	0	2249
0	79	1.63	69.9	26.3089	1.25	1.25	3	0	1713	1876	1	1	0	0	0	0	1	0	0	1	0	0	58.6	1	1	0	1	1	0	1	0	0	14.8	7.7	0.83		62.6	0	2246	0	2246	0	2251	0	2251	0	2251	0	2251
0	75	1.65	69	25.3444	0.51	0.66	1	1	809	4670	1	1	0	0	0	0	0	0	0	1	0	0	73.76	0	0	0	0	0	0	0	0	1	14.4	5.7	0.86	66	61.7	0	2245	0	2245	0	2245	0	2245	0	2245	0	2245
0	60	1.79	85	26.5285	1.18	0.63	1	1	1616	1265	1	0	1	1	0	0	0	0	1	1	0	0	38.37	1	0	1	1	0	1	0	1	0	13	8.9	1.83		140.1	0	2245	0	2245	0	2245	0	2245	0	2245	0	2245
1	33	1.57	49	19.8791	1.04	1.04	3	0	908	944	0	0	0	0	0	0	0	0	0	0	0	0	73	0	0	0	0	0	0	0	0	0	13.4	4.4	0.56		19.4	0	2245	0	2245	0	2255	0	2255	0	2255	0	2255
0	61	1.65	57	20.9366	1.29	1.1	3	0	1471	1475	1	1	0	0	0	0	0	0	0	1	0	0		1	0	0	1	0	1	0	1	0	16.2	5.5	0.75		6.2	0	2244	0	2244	0	2244	0	2244	0	2244	0	2244
1	80	1.46	43	20.1726	1.06	1.08	3	0	2665	2623	0	0	0	0	0	0	0	0	0	0	0	0	50.04	0	0	0	0	1	0	0	0	0	12.5		0.45	97.6		0	2243	0	2243	0	2243	0	2243	0	2243	0	2243
1	76	1.4	45	22.9592	1.11	1.1	3	0	1630	1608	1	0	0	0	0	0	0	0	0	0	0	0	62.72	0	0	0	0	0	1	0	0	0	12	4.6	0.61	71	197.7	0	2241	0	2241	0	2241	1	1634	0	2241	0	2241
0	76	1.6	52.2	20.3906	0.97	1.01	2	0	2642	2788	0	0	0	0	0	0	1	0	0	1	0	1	66.6	0	0	0	1	1	0	0	0	0	13.8	10.4	0.99		58.2	0	2239	0	2239	0	2239	0	2239	0	2239	0	2239
0	69	1.56	47.3	19.4362	0.7	1.06	1	1	1456	1573	1	0	0	0	0	0	0	0	0	0	0	1	67.47	0	0	0	0	0	0	0	0	0	14.8	7.2	0.99		42.9	1	2239	1	2239	0	2239	0	2239	0	2239	0	2239
0	75	1.64	45.8	17.0286	1.08	1.06	3	0	1668	1617	1	0	0	0	0	0	0	0	0	1	0	0	76.52	0	0	0	0	0	0	0	1	0	13.9	6.5	0.95		42.6	1	2236	1	2236	0	2236	0	2236	0	2236	0	2236
1	44	1.51	54	23.6832	1.13	1.09	3	0	1116	1108	0	0	0	0	0	0	0	0	0	0	0	0	68.65	1	1	0	0	0	0	0	0	0	12.9	2.9	0.5	103.3		0	2236	0	2236	0	2251	0	2251	0	2251	0	2251
0	76	1.63	57	21.4536	1.28	1.27	3	0	1715	1669	0	0	0	0	0	0	0	0	1	0	1	0	66.77	0	0	0	0	0	0	0	0	0	12.6	5.1	0.71	81	106.2	0	2233	0	2233	0	2235	0	2235	0	2235	1	0
0	79	1.6	54	21.0937	1.18	1.15	3	0	2066	1912	1	1	1	0	1	0	1	0	0	1	0	0	61	1	1	0	1	1	0	1	0	1	14.5	7.3	1.45		107	0	2230	0	2230	0	2230	0	2230	0	2230	0	2230
0	67	1.7	72	24.9135	1.08	1.07	3	0	2034	1840	1	1	1	0	1	0	0	0	0	1	1	0	57.5	1	0	0	0	0	1	1	0	1	16.3	4.6	1.66		60.8	0	2227	0	2227	0	2227	0	2227	0	2227	0	2227
1	78	1.58	77.5	31.0447	1.09	0.98	2	0			1	0	0	0	0	0	0	0	0	0	0	0	61.41	0	0	0	1	1	0	0	1	0	13.8	7.7	1.03		27.9	0	2226	0	2226	0	2226	0	2226	0	2226	0	2226
0	77	1.69	64	22.4082	1.16	1.21	3	0	1682	1706	0	1	0	0	0	0	0	0	0	0	0	0	57.38	0	0	0	1	0	1	0	1	0	14.7	7.7	0.71	81	31.8	0	2226	0	2226	0	2226	0	2226	0	2226	0	2226
0	81	1.56	65	26.7094	1.13	1.13	3	0	1979	1912	0	0	0	0	0	0	0	0	0	1	0	0	68.23	1	1	0	0	0	0	0	0	0	13.8	6.4	0.74	76		0	2225	0	2225	0	2196	0	2196	0	2196	0	2196
0	79	1.51	46	20.1746	1.07	1.07	3	0	1731	1747	1	1	0	0	0	0	0	0	0	0	0	0	70	0	0	0	1	0	0	0	1	0	13.4	8.7	0.85	66	74.4	0	2225	0	2225	0	2225	0	2225	0	2225	0	2225
0	49	1.66	61	22.1367	1.18	1.13	3	0	1404	1358	0	1	0	0	0	0	0	0	0	0	0	0	75.6	0	0	0	0	0	0	0	0	0	16.3	6.7	0.78	83	8.5	0	2223	0	2223	0	2223	0	2223	0	2223	0	2223
1	75	1.57	53	21.5019	1.09	1.06	3	0	1586	1761	0	1	0	0	0	0	0	0	0	0	0	0	80.48	0	0	0	1	0	0	0	0	0	13.1	5.7	0.76	56.1	31.1	0	2222	0	2222	0	2222	0	2222	0	2222	0	2222
0	67	1.68	69	24.4473	1.16	1.16	3	0	1643	1676	0	0	0	0	0	0	0	0	0	0	0	0											14.6	4.5	0.79		40.8	0	2219	0	2219	0	2219	0	2219	0	2219	0	2219
0	69	1.63	61	22.9591	0.95	0.87	1	1	2106	2204	1	1	1	0	0	0	1	0	0	0	0	0	33.72	1	0	0	0	1	0	1	0	1	13	6.3	0.9	65	193.9	0	2218	0	2218	0	2250	0	2250	0	2250	0	2250
1	64	1.52	62	26.8352	1.38	1.22	3	0	1602	1571	1	0	0	0	0	0	0	0	0	0	0	0	84.8	1	0	0	0	0	1	0	0	0	13.1	5.7	0.76	58.7	10.6	0	2218	0	2218	0	2218	0	2218	0	2218	0	2218
0	77	1.66	56	20.3223	1.26	1.22	3	0	1908	1757	1	0	1	0	0	0	0	0	0	1	0	0	62.5	1	1	0	0	0	0	0	1	0	13	3.8	0.76		25.3	0	2216	0	2216	0	2191	0	2191	0	2191	0	2191
0	61	1.69	82	28.7105	1.18	1.16	3	0	1173	1245	0	0	0	0	0	0	0	0	0	0	1	0	74.7	0	0	0	0	0	0	0	0	1	16.4	4.6	0.79	77	15.1	0	2216	0	2216	0	2216	0	2216	0	2216	0	2216
0	84	1.59	49	19.3821	0.98	0.95	2	0	2278	3161	1	0	1	0	0	0	0	0	0	1	0	0	67.82	0	0	0	0	0	0	0	0	0	13.3	7.7	0.91	60.3	157.5	0	2215	0	2215	0	2215	0	2215	0	2215	0	2215
0	53	1.68	65	23.03	1.03	1.25	3	0	1337	1254	1	0	1	0	0	0	0	1	0	1	0	0	44.93										11.8	5.7	7.72	7	484.7	0	2214	0	2214	0	2214	0	2214	0	2214	0	2214
0	65	1.78	76	23.9869	1.24	1.21	3	0	1530	1538	1	0	1	0	0	0	1	0	0	1	0	0	70.3	1	0	0	1	1	0	0	0	1	13.2	4.3	1.05	56	37.5	0	2213	0	2213	0	2213	0	2213	0	2213	0	2213
1	65	1.53	59	25.204	1.18	1.18	3	0	1814	1850	0	1	0	0	1	0	0	0	0	0	0	0	71.68	0	0	0	0	0	0	0	0	1	15.5	6.5	0.69	64.9	53.3	0	2213	0	2213	0	2213	0	2213	0	2213	0	2213
0	61	1.73	64	21.3839	1.22	1.25	3	0	1424	1403	1	1	1	0	0	0	0	0	0	0	0	0											13.5		0.74	82.9		0	2213	0	2213	0	2217	0	2217	0	2217	0	2217
0	60	1.65	65.4	24.022	1.18	1.24	3	0	1111	1103	0	0	1	0	0	0	1	0	0	1	0	0	65.5	1	1	0	1	1	0	0	0	0	15.2	3.7	0.48		19	0	2212	0	2212	0	2212	0	2212	0	2212	0	2212
1	46	1.55	70	29.1363	1.12	1.21	3	0	2023	2872	1	0	1	0	0	0	0	0	1	0	0	0	28.8	0	0	0	0	0	1	1	1	0	12	7.4	0.72	68		0	2212	0	2212	0	2212	0	2212	0	2212	1	0
1	80	1.5	43.4	19.2889	0.81	0.81	1	1	1671		1	1	1	0	0	0	0	1	0	0	0	1	64.21	1	0	1	1	0	0	0	0	0	11.2	3.6	4.92		56.7	1	2211	1	2211	0	2211	0	2211	0	2211	1	2101
0	66	1.73	88	29.4029	1.08	1.17	3	0	1105	1138	1	1	0	0	0	0	0	0	0	1	0	0	65.33	1	0	0	1	0	1	0	1	1	11.8	6.6	1	58.3	18.7	0	2211	0	2211	0	2211	0	2211	0	2211	0	2211
0	76	1.77	74	23.6203	1.15	1.11	3	0	1588	1710	1	1	0	0	1	0	0	0	0	1	0	0	51	1	0	0	1	0	0	0	0	0	15.1	4.6	1.33	41	46	1	2204	0	2204	0	2204	0	2204	0	2204	0	2204
1	86	1.4	40.5	20.6633	1.09	1.12	3	0	3120	2459	1	1	0	0	0	0	0	0	0	0	0	0	81	0	0	0	0	0	1	1	1	0	13.1	4.2	0.72		282.6	1	2200	0	2200	0	2200	0	2200	0	2200	0	2200
0	78	1.57	62	25.1532	0.98	1.16	2	0	1210	1186	1	1	0	0	0	0	1	0	0	1	0	0	65.9	1	1	0	1	0	0	1	0	0	13.6	6.6	1.64	32	44.6	0	2200	0	2200	0	2200	1	516	0	2200	0	2200
1	67	1.5	66.5	29.5556	0.62	0.62	1	1	830	1035	1	0	0	0	0	0	0	0	0	1	0	0	80.4	0	1	0	0	1	1	0	1	0	12.6	4.4	0.75		56.1	0	2200	0	2200	0	2200	0	2200	0	2200	0	2200
0	67	1.76	77.5	25.0194	1.24	1.15	3	0			1	1	0	0	0	0	0	0	1	1	1	0	70.3	1	0	0	0	0	1	1	0	1	14.2	7.5	0.84		180.5	0	2198	0	2198	0	2198	0	2198	0	2198	0	2198
0	79	1.59	59	23.3377	1.07	1.07	3	0	1572	1502	0	0	1	0	0	0	1	0	0	1	0	0	63.19	1	0	0	1	1	0	0	0	0	14.5	6.6	0.69	83	33.6	0	2197	0	2197	0	2197	0	2197	0	2197	0	2197
1	62	1.5	66	29.3333	1.26	1.1	3	0	1240	1291	1	1	0	0	0	0	0	0	0	0	0	0	77.14	1	1	0	1	0	0	0	0	0	12.8	7.2	0.76		5	0	2197	0	2197	0	2197	0	2197	0	2197	0	2197
0	59	1.71	83	28.3848	1.23	1.29	3	0	1471	1572	1	1	0	0	0	0	0	0	0	1	0	0	73.91	0	0	0	0	0	1	0	1	0	15.4	7	0.94	64	25	0	2197	0	2197	0	2197	0	2197	0	2197	0	2197
0	76	1.63	70	26.3465	1.15	1.18	3	0	3572	2952	1	0	0	0	0	0	0	0	0	0	0	0	79.8										16.1	4.7	1.52	35.4	284.7	1	2196	0	2196	0	2196	0	2196	0	2196	0	2196
1	59	1.54	49	20.6612	0.94	0.93	2	0	1365	1339	0	0	0	0	0	0	0	0	0	0	0	0	63.45	0	0	0	0	0	0	0	0	0	13.4	4.1	0.45	106.6	79.7	1	2194	0	2194	0	2194	0	2194	0	2194	1	1823
0	78	1.66	61	22.1367	1.05	1.04	3	0	2852	2737	0	0	1	0	0	0	0	0	0	1	0	0	73.6	1	0	0	1	0	0	0	0	0	13.8	5.4	0.67	86	27.6	0	2191	0	2191	0	2191	0	2191	0	2191	0	2191
1	62	1.51	54	23.6832	1.15	1.2	3	0	1370	1299	0	0	0	0	0	0	0	0	0	1	0	0	73.27	0	0	0	0	0	0	1	0	0	13.7	5.1	0.68	67	5.6	0	2191	0	2191	0	2191	0	2191	0	2191	0	2191
1	55	1.58	57	22.8329	1.25	1.24	3	0	1172	1186	0	1	0	0	0	0	0	0	0	0	0	0	71.6	0	0	0	0	0	0	0	0	0	13.3	4.8	0.62	77	18.7	0	2191	0	2191	0	2191	0	2191	0	2191	0	2191
0	59	1.72	75	25.3515	1.15	1.09	3	0	1201	1207	0	1	0	0	0	0	0	0	0	0	0	0	53.82	0	0	0	0	0	0	1	0	1	15.3	6.6	1.01	59.5	182.4	0	2189	0	2189	0	2189	0	2189	0	2189	0	2189
0	64	1.63	58	21.83	1.18	1.1	3	0	2286	2480	1	0	1	1	1	0	0	1	0	0	0	0	55.88	1	1	0	0	0	1	0	1	0	14.5	2.7	5.37	9	471.7	0	2188	0	2188	0	2188	0	2188	0	2188	0	2188
0	85	1.59	70	27.6888	1.27	1.12	3	0	2029	1860	0	0	0	0	0	0	0	0	0	1	0	0	42.38	0	0	1	0	0	0	0	0	0	10.6	5.9	1.12	48	41.4	0	2187	0	2187	0	2164	0	2164	0	2164	0	2164
1	76	1.34	33	18.3783	1.39	1.34	3	0	2131	2157	1	1	1	0	0	0	0	0	0	0	0	0	56	1	1	0	1	0	0	0	1	0	12.8	2.7	0.59	73.7	103.7	0	2187	0	2187	0	2187	0	2187	0	2187	0	2187
0	66	1.62	65	24.7676	1.2	1.22	3	0	2143	2072	1	0	0	0	0	0	0	0	0	0	0	0	69.04	1	1	0	1	0	0	0	1	0	14.7	6.6	0.74	81	44.7	0	2187	0	2187	0	2187	0	2187	0	2187	0	2187
0	81	1.53	52	22.2137	0.96	0.86	1	1	2537	2016	1	0	0	0	0	0	0	0	0	0	0	0	46.67	0	0	0	0	1	0	0	0	0	11.3	4.2	0.72	78.7	139.6	0	2183	0	2183	0	2183	0	2183	0	2183	0	2183
1	65	1.57	48.9	19.8385	1.2	1.13	3	0	1413	1408	0	0	0	0	0	0	0	0	1	0	1	0	58.26	0	0	0	0	0	0	0	1	1	13.4	5.6	0.8		234.6	0	2183	0	2183	0	2183	0	2183	0	2183	0	2183
0	46	1.75	89.6	29.2571	1.11	1.1	3	0	1372	1284	0	1	0	0	0	0	0	0	0	1	0	0	41.36	1	1	0	1	1	0	1	0	0	16.2	6.5	0.75	89	20.7	0	2182	0	2182	0	2184	0	2184	0	2184	0	2184
1	50	1.59	50	19.7777	1.1	1.16	3	0	1616	1671	0	0	0	0	0	0	0	0	0	1	0	0	84.1	1	1	0	1	1	0	0	1	0	12.4	3.9	0.68		10.9	0	2181	0	2181	0	2181	0	2181	0	2181	0	2181
0	86	1.61	48.5	18.7107	1.17	1.15	3	0	1431	1491	0	0	0	0	0	0	0	0	0	0	0	0	72.3	1	0	0	0	0	0	0	0	0	12.7	2.8	1.39		284.2	1	2180	0	2180	0	2196	0	2196	0	2196	0	2196
0	56	1.7	75.8	26.2284	1.04	1.13	3	0	1425	1520	1	0	0	0	0	0	0	0	0	0	0	0	49.5	1	1	0	1	1	0	0	0	0	16.9	6.7	0.92	67		0	2178	0	2178	0	2185	0	2185	0	2185	0	2185
1	73	1.52	53	22.9398	1.23	1.18	3	0	1404	1410	0	0	0	0	0	0	0	0	0	0	0	0	67.74	0	0	0	0	0	0	0	0	0	13.1	4.4	0.61	72	6.7	0	2177	0	2177	0	2177	0	2177	0	2177	0	2177
0	65	1.65	56	20.5693	1.08	1.13	3	0	1361	1369	0	0	0	0	0	0	0	0	0	1	0	0	50.78	0	0	0	0	0	0	0	0	0	14.5	6.7	0.83	72	60	0	2177	0	2177	0	2177	0	2177	0	2177	0	2177
0	66	1.56	53	21.7784	1.17	1.09	3	0	1178	1225	0	0	1	1	1	1	0	0	0	1	0	0	29.4	0	0	0	0	1	1	1	0	1	13.5	7.7	1.85	29.7	1007.8	1	2175	1	2175	0	2175	0	2175	0	2175	0	647
1	90	1.45	45	21.4031	1.17	0.99	2	0	2430	2172	1	0	1	0	1	0	0	0	0	0	0	0	82.28	0	0	0	0	0	0	0	0	0	11.3	8.7	1.41	27	52.8	0	2174	0	2174	0	2174	0	2174	0	2174	0	2174
0	77	1.66	60	21.7738	1.19	1.05	3	0	1525	1345	1	1	0	0	0	0	0	0	0	1	0	0	74.51	0	0	0	0	0	0	0	0	0	14.2	6.3	1.08	51	7.4	0	2174	0	2174	0	2174	0	2174	0	2174	0	2174
0	75	1.59	61	24.1288	1.25	1.23	3	0	1473	1450	1	0	0	0	0	0	1	0	0	1	0	0	43.3	0	0	0	1	0	0	1	0	1	16.1	6.1	0.82	70	14.6	0	2174	0	2174	0	2174	0	2174	0	2174	0	2174
0	67	1.65	70	25.7117	1.22	1.27	3	0	1438	1527	0	0	0	0	0	0	0	0	0	1	0	0	70.9	0	0	0	0	0	0	0	1	0	13.5	6.9	0.81	73.1	9.7	0	2174	0	2174	0	2174	0	2174	0	2174	0	2174
1	43	1.54	50	21.0828	1.16	1.02	3	0	1251	1281	0	1	0	0	0	0	0	0	0	1	0	1	69.2	1	0	1	1	0	0	0	0	0	14.6	5.8	0.59	87	5	0	2173	0	2173	0	2173	0	2173	0	2173	0	2173
0	75	1.6	69	26.9531	1.05	1.01	3	0	1914	1763	1	1	1	0	0	0	0	0	0	1	0	0	68	1	0	0	1	0	1	0	1	1	12.3	5.7	0.87		53.7	1	2172	1	2172	0	2172	1	22	0	2172	0	2172
0	71	1.65	62	22.7732	1.2	1.18	3	0	1495	1519	1	0	0	0	0	0	0	0	0	1	0	0	80	0	0	0	0	0	0	0	1	0	14	5.7	0.76		30	1	2172	1	2172	0	2172	0	2172	0	2172	0	2172
1	74	1.41	45	22.6347	1.19	1.15	3	0	1756	1681	1	0	0	0	0	0	0	0	0	0	0	0	78.29	1	0	0	1	0	1	0	0	0	13.7	6.4	0.68	64	34.6	0	2171	0	2171	0	2171	0	2171	0	2171	0	2171
1	82	1.45	51.4	24.4471	1.16	1.21	3	0	1845	1836	1	0	0	0	0	0	1	0	0	0	0	0	62.43	1	0	0	1	1	0	0	1	0	12.3	4.5	0.59		105	0	2169	0	2169	0	2169	0	2169	0	2169	0	2169
0	78	1.65	55.9	20.5326	1.08	0.96	2	0	2055	2205	1	1	0	0	0	0	1	0	0	1	0	0	56.64	1	1	0	1	1	0	1	1	0	11.9	6.5	1.74		44.2	0	2168	0	2168	0	2168	1	1430	0	2168	0	2168
0	76	1.57	57	23.1247	1.18	1.18	3	0	1469	1426	1	0	0	0	0	0	1	0	0	0	0	0	51.14	1	0	0	0	1	0	0	0	0	13.4	6.1	0.76	76	53.2	0	2168	0	2168	0	2168	0	2168	0	2168	0	2168
0	64	1.6	53	20.7031	1.08	1.13	3	0	1310	1504	1	1	0	0	0	0	0	0	0	0	0	0	70.3	0	0	0	0	0	0	0	0	0	12.1	2.6	0.77	78.3	125.8	0	2168	0	2168	0	2168	0	2168	0	2168	0	2168
0	77	1.7	79	27.3356	1.16	1.13	3	0	2320	2238	1	1	0	0	0	0	0	0	0	1	0	0	62.38										15.1	4.8	0.7	82	30.7	0	2166	0	2166	0	2166	0	2166	0	2166	0	2166
0	79	1.61	51	19.6752	0.94	0.89	1	1	1902	1915	0	0	0	0	0	0	0	0	0	1	0	1	72.01	1	0	1	1	0	0	0	0	0	11.3	6.1	0.83	68	27.2	0	2163	0	2163	0	2163	0	2163	0	2163	0	2163
0	75	1.59	59	23.3377	1.35	1.36	3	0	2250	2071	1	1	1	0	0	0	0	0	1	0	1	0	75.01	0	0	0	0	1	1	0	0	1	13	8	1	56	1374.9	0	2163	0	2163	0	2163	0	2163	0	2163	1	0
0	59	1.64	66.7	24.7992	1.24	1.28	3	0	1343	1392	0	0	0	0	0	0	0	0	0	1	1	0	76.8	0	0	0	0	0	1	1	0	1	15.7	2.5	0.64		486	0	2163	0	2163	0	2163	0	2163	0	2163	0	2163
0	69	1.71	64	21.8871	1.2	1.12	3	0	1304	1371	0	1	0	0	0	0	0	0	0	1	0	0	39.18	0	0	0	0	1	0	1	0	0	14	5.2	0.94	62	15.7	0	2159	0	2159	0	2159	0	2159	0	2159	0	2159
0	75	1.62	52	19.8141	1.2	1.23	3	0	2078	1951	0	0	0	0	0	0	0	0	0	0	0	0	61	1	0	0	0	0	0	0	0	0	15.1	5.7	0.93		31.2	0	2157	0	2157	0	2157	0	2157	0	2157	0	2157
0	77	1.53	54	23.0681	1.11	0.98	2	0	2064	2185	1	1	0	0	1	0	0	0	0	1	0	0	45.94	1	1	0	1	0	1	0	1	0	14.3	5	0.79	72	43	0	2156	0	2156	0	2156	0	2156	0	2156	0	2156
1	47	1.66	71	25.7657	1.21	1.14	3	0	1093	1093	0	0	0	0	0	0	0	0	1	0	1	0	24.83	0	0	0	0	0	1	1	0	1	11.5	6.4	0.75	65	218.4	0	2155	0	2155	0	2155	0	2155	0	2155	0	2155
0	81	1.6	67	26.1719	1.32	1.23	3	0	2173	2201	1	1	1	0	0	0	0	0	0	0	0	0	70	0	0	0	0	0	1	0	0	0	15.4	6.2	0.82	68.3	71.5	0	2150	0	2150	0	2150	0	2150	0	2150	0	2150
0	76	1.58	66	26.4381	1.1	1.13	3	0	1891	1860	0	0	1	0	0	0	1	0	0	1	0	0	47.48	0	0	0	1	0	0	0	0	0	13.7	5.7	0.65	89.7	15.2	1	2150	1	2150	0	2150	0	2150	0	2150	0	2150
0	82	1.58	56	22.4323	0.75	0.93	1	1	2080	2114	0	0	1	0	0	0	0	0	0	1	0	0	70.34	1	0	0	0	0	1	0	0	1	11.1	6.9	1.47	36	116.9	0	2149	0	2149	0	2149	0	2149	0	2149	0	2149
0	79	1.62	63	24.0055	1.31	1.11	3	0	2248	2174	1	1	1	1	0	0	1	0	0	1	0	0	61.93	1	0	0	1	0	0	0	0	1	13.3	4.8	0.96	58	72	0	2148	0	2148	0	2148	0	2148	0	2148	0	2148
0	78	1.61	55	21.2183	1.02	0.52	1	1	2033	732	1	1	0	0	0	0	0	0	0	1	0	0	57	1	0	1	1	0	1	0	0	0	15.2	5.4	0.84	67	20.1	0	2148	0	2148	0	2148	0	2148	0	2148	0	2148
0	70	1.65	65	23.8751	1.26	1.12	3	0	1906	2007	1	0	0	0	0	0	0	0	0	1	0	0	76.34	1	0	0	0	0	0	0	0	0	14.8	7.5	1.11	51	10.8	0	2148	0	2148	0	2148	0	2148	0	2148	0	2148
1	66	1.54	65	27.4077	1.14	1.07	3	0	1598	1607	1	0	1	1	0	0	0	0	0	0	0	0	66.91	0	0	0	1	0	0	0	1	0	13.2	4.3	0.62	73	14.6	0	2148	0	2148	0	2148	0	2148	0	2148	0	2148
0	81	1.59	60	23.7332	1.17	1.07	3	0	1838	1625	1	1	1	0	0	0	0	0	0	0	0	0	68.21										13.5	5.9	1.1	49.5	22.8	0	2147	0	2147	0	2147	0	2147	0	2147	0	2147
1	76	1.41	46	23.1377	1.09	1.07	3	0	1468	1395	1	0	0	0	0	0	0	1	0	0	0	0	61.2	0	1	0	0	0	0	0	0	0	11	3	4.02	9	141.5	0	2147	0	2147	0	2147	0	2147	0	2147	0	2147
0	62	1.7	86	29.7578	0.73	0.77	1	1	1872	2943	1	1	1	0	1	0	1	0	0	1	0	0	30.57	1	0	1	1	1	0	0	1	1	16.2	8.4	1.38	42	26.4	0	2147	0	2147	0	2147	0	2147	1	1742	1	1723
0	68	1.65	75	27.5482	1.05	1.04	3	0			0	0	0	0	0	0	0	0	0	1	1	0	53.3	0	0	0	0	0	0	0	0	0	15.5	6	1.5	37.1	402.2	1	2146	1	2146	0	2146	1	2146	0	2146	0	2146
0	87	1.51	58	25.4375	0.96	0.68	1	1	2768	658	1	0	0	0	0	0	0	0	0	1	0	0	66.1	1	0	1	0	0	0	0	1	0	14.5	3.6	0.98		21	1	2144	0	2144	0	2144	0	2144	0	2144	0	2144
1	78	1.53	55	23.4952	1.02	1.01	3	0	1346	1410	0	1	0	0	0	0	0	0	0	0	0	0	63.93	0	0	0	0	0	0	0	0	0	11.7	4.7	0.63		103.3	0	2144	0	2144	0	2144	0	2144	0	2144	0	2144
1	65	1.57	49	19.8791	1.21	1.21	3	0	4525	5015	0	0	0	0	0	0	0	0	1	0	0	0	64.04	0	0	0	0	0	0	0	0	1	13.7	2.8	0.6	76	20.8	0	2144	0	2144	0	2144	0	2144	0	2144	0	2144
1	82	1.54	47	19.8178	1.06	1.12	3	0	1978	1871	1	0	0	0	0	0	0	0	0	0	0	0	79.89	1	0	0	1	0	0	0	0	0	11.4	4.4	0.87	47	73.6	0	2141	0	2141	0	2141	0	2141	0	2141	0	2141
0	72	1.67	81.8	29.3306	1.18	1.16	3	0	1641	1685	1	1	1	0	0	0	0	0	0	1	0	0	68.1	0	0	0	1	0	1	1	0	0	15.7	5.2	1.24	45	17.4	0	2141	0	2141	0	2141	0	2141	0	2141	0	2141
0	43	1.67	60	21.5139	1.22	1.2	3	0	1333	1331	0	1	1	0	0	0	1	0	0	1	0	0	80.6	1	1	0	1	0	0	0	0	0	14.5	4.3	0.7		21.5	0	2141	0	2141	0	2141	0	2141	0	2141	0	2141
1	73	1.51	45	19.736	1.08	1.07	3	0	1593	1513	0	0	0	0	0	0	0	0	0	0	0	0	65.46	0	0	0	0	0	1	0	0	0	13.3	5.6	0.65	67	47.7	0	2140	0	2140	0	2140	0	2140	0	2140	0	2140
0	65	1.63	63	23.7118	1.11	1.15	3	0	1250	1361	0	0	0	0	0	0	0	0	0	0	0	0	71.8										15.4	6.2	0.85	69.9	20.3	0	2137	0	2137	0	2137	0	2137	0	2137	0	2137
0	45	1.67	72	25.8166	1.03	1.05	3	0	2436	2323	0	0	0	0	0	0	0	0	1	1	0	0	19.5	0	0	0	0	1	0	1	0	0	13.8		0.96	68	857.5	0	2137	0	2137	0	2137	0	2137	0	2137	1	0
1	79	1.46	52	24.3948	1.15	1.1	3	0	1997	1784	1	1	0	0	0	0	1	0	0	0	0	0	70	0	1	0	0	0	0	0	0	0	11.8		1.03	39.6	58.5	1	2136	0	2136	0	2136	0	2136	0	2136	0	2136
0	70	1.6	60	23.4375	1.2	1.13	3	0	1738	1801	1	0	1	0	0	0	0	0	0	1	0	0	68.03	0	0	0	1	0	1	1	1	0	14.2	6.6	0.95	61	74.6	0	2136	0	2136	0	2136	0	2136	0	2136	0	2136
0	68	1.7	69.2	23.9446	1.25	1.25	3	0	2280	1936	1	0	0	0	0	0	0	0	0	1	0	0		0	0	0	0	0	0	0	1	0	11.3	4	0.71		10.1	0	2136	0	2136	0	2136	0	2136	0	2136	0	2136
0	67	1.58	65	26.0375	1.14	1.04	3	0	1872	1896	1	1	1	0	0	0	0	0	0	0	0	0	62.9	0	0	0	0	0	0	0	0	0	12.5	6.2	1.07	53.9	157.7	1	2133	0	2133	0	2133	0	2133	0	2133	0	2133
0	68	1.62	62	23.6244	1.31	1.24	3	0			1	1	0	0	0	0	0	0	0	1	1	0	64.42	0	0	0	1	0	1	0	0	1	14.5	6	0.74	80	46.4	0	2130	0	2130	0	2130	0	2130	0	2130	0	2130
1	60	1.58	73	29.2421	1.16	1.11	3	0	1963	2106	1	1	1	1	0	0	0	0	0	0	0	0	52.71	0	0	0	1	0	0	0	1	0	10.3	6.1	1.52	28		0	2128	0	2128	0	2137	0	2137	0	2137	1	87
0	81	1.58	58	23.2335	1.17	0.77	1	1	1184	1352	0	0	0	0	0	0	0	0	0	1	0	0	58.69	0	0	0	0	1	0	0	0	1	11.5	6.4	1.5		260.1	1	2127	0	2127	0	2127	0	2127	0	2127	0	2127
1	33	1.53	54	23.0681	1.11	1.12	3	0	1144	1058	0	0	0	0	0	0	0	0	0	0	0	0	50.84	0	0	0	0	0	0	0	0	0	14.6	5.2	0.54	103	20.8	0	2127	0	2127	0	2127	0	2127	0	2127	0	2127
1	83	1.48	65	29.6749	1.21	1.16	3	0	1898	1902	0	1	0	0	0	0	1	0	0	0	0	0	71.44	1	0	0	0	0	0	0	0	1	12.3	6.9	0.77	54	40.1	0	2124	0	2124	0	2124	0	2124	0	2124	0	2124
0	77	1.66	60	21.7738	0.87	0.99	1	1	2349	2168	1	0	0	0	0	0	0	0	0	1	0	0	86.92	1	0	0	1	0	1	1	1	0	12.5	9.2	0.85	67	215.9	0	2124	0	2124	0	2124	0	2124	0	2124	0	2124
0	60	1.73	84	28.0664	1.13	1.19	3	0	1951	1774	1	1	1	0	0	0	0	0	0	1	1	0	66	0	0	0	1	0	1	1	0	1	15.7	6.3	0.74	83	26.8	0	2124	0	2124	0	2125	0	2125	0	2125	0	2125
0	58	1.64	58	21.5645	1.19	1.18	3	0	1394	1375	0	0	0	0	0	0	0	0	0	1	0	0	68	0	0	0	0	0	0	0	0	0	14.2	5	0.68		52.7	0	2124	0	2124	0	2124	0	2124	0	2124	0	2124
0	80	1.63	49.3	18.5555	0.98	0.5	1	1	2128		1	0	0	0	0	0	0	0	0	1	0	1	78	1	1	0	0	0	0	0	1	1	11.2	4.9	0.98		38.5	0	2122	0	2122	0	2112	0	2112	0	2112	0	2112
1	72	1.46	38	17.827	1.11	1.1	3	0	1898	1921	1	1	0	0	0	0	0	0	0	1	0	0		0	0	0	1	0	0	0	1	0	13.9	5.8	0.63	70	20.8	0	2122	0	2122	0	2122	0	2122	0	2122	0	2122
0	70	1.71	60.8	20.7927	1.14	0.97	2	0	1390	1324	1	0	0	0	0	0	0	0	0	0	0	0	55.12	0	0	0	0	0	0	0	1	0	16.3	6.4	0.69	86		0	2122	0	2122	0	2181	0	2181	0	2181	0	2181
0	76	1.68	76	26.9274	1.13	1.15	3	0	2226	2069	1	1	0	0	0	0	0	0	0	1	0	0	47.06	0	0	0	1	0	0	0	0	0	14	4.4	0.98	57	49.2	1	2121	0	2121	0	2121	0	2121	0	2121	0	2121
0	75	1.72	57	19.2672	1.03	0.74	1	1	1786	1523	0	0	0	0	0	0	0	0	1	0	0	0	30	1	1	0	0	0	1	1	0	1	12.2		1.32	41	76.4	0	2121	0	2121	0	2122	0	2122	0	2122	0	2122
1	73	1.56	56	23.0112	1.13	1.04	3	0	1697	1631	1	1	0	0	0	0	1	0	0	0	0	0	46.11	1	0	0	1	0	0	1	0	0	12	6.2	0.98	43	100.1	1	2121	0	2121	0	2109	0	2109	0	2109	0	2109
0	68	1.54	59	24.8777	1.27	1.12	3	0	1440	1288	0	0	0	0	0	0	0	0	0	0	0	0	65.65	0	0	0	1	0	0	0	0	0	16	3.8	0.71	84	29.4	0	2120	0	2120	0	2120	0	2120	0	2120	0	2120
1	79	1.48	51	23.2834	0.55	1.06	1	1	687	1855	1	1	1	0	0	0	0	0	0	0	1	1	71.03	0	0	1	1	0	1	0	1	1	13	7.6	1.02	40	71.3	0	2119	0	2119	0	2119	0	2119	0	2119	0	2119
1	72	1.52	62	26.8352	1.23	1.16	3	0	1179	1176	1	1	1	0	0	0	0	0	0	0	0	0	68.37	0	0	0	1	0	0	0	0	0	12.3	4.6	0.58	76	11.5	0	2117	0	2117	0	2117	0	2117	0	2117	0	2117
0	68	1.76	58	18.7242	1.17	1.06	3	0	1765	1689	0	0	0	0	0	0	0	0	0	1	0	0	69.52	0	0	0	1	0	0	0	0	0	14	6.8	1.08	53	22.6	0	2115	0	2115	0	2115	0	2115	0	2115	0	2115
0	57	1.7	62	21.4533	1.1	1.17	3	0	1454	1332	0	0	0	0	0	0	0	0	0	1	0	0		1	1	0	1	1	0	0	0	0	13.8	4.7	0.76		10.6	0	2114	0	2114	0	2118	0	2118	0	2118	0	2118
1	68	1.61	62	23.9188	0.98	0.95	2	0	1321	1410	1	1	0	0	0	0	0	0	0	1	0	0	56.57	1	1	0	1	0	0	0	0	0	12.6	7.5	1.17	36	381.5	0	2112	0	2112	0	2112	0	2112	0	2112	0	2112
0	72	1.67	70	25.0995	1.32	1.21	3	0	1874	1892	1	0	0	0	0	0	0	0	0	0	0	0	78.5	0	1	0	0	0	1	0	0	0	12.4	4.6	0.61	97.6	96.7	1	2109	0	2109	0	2109	0	2109	0	2109	0	2109
0	64	1.61	61	23.533	0.85	1.01	1	1	2275	2299	1	0	0	0	1	0	0	0	0	1	1	0	68.72	1	0	0	1	0	0	0	0	1	14.9	6.5	0.7	87	172.8	0	2109	0	2109	0	2109	0	2109	0	2109	0	2109
0	61	1.67	75	26.8923	0.7	0.92	1	1	1428	1549	1	0	0	0	0	0	0	0	0	1	0	1	67.73	1	0	1	1	0	0	0	0	0	17.3	6.4	1.23	48	<5	0	2109	0	2109	0	2071	0	2071	0	2071	0	2071
0	67	1.57	58	23.5304	1.04	0.96	2	0	1778	1798	1	1	0	0	0	0	1	0	0	1	0	0		1	0	1	1	0	0	0	1	0	12.8	6.5	1.57	35	13.8	0	2107	0	2107	0	2107	0	2107	0	2107	0	2107
0	77	1.64	63	23.4236	1	0.88	1	1	1727	1671	1	1	0	0	1	0	0	0	0	1	0	0	70.14	1	1	0	1	1	0	0	0	0	15.6	6.6	0.62	94	19	0	2105	0	2105	0	2106	0	2106	0	2106	0	2106
1	68	1.51	55	24.1217	0.99	1.03	2	0	1879	1647	0	0	0	0	0	0	0	0	0	0	1	0	64.5	0	0	0	0	0	1	0	0	0	13.7	5.5	0.77	56.8	316.5	1	2105	1	2105	0	2105	0	2105	0	2105	1	2075
1	41	1.56	45	18.4911	1.07	1.16	3	0	1062	1070	0	0	0	0	0	0	0	0	1	0	0	0	53.78	0	0	0	0	0	1	1	0	0	12.8	6.2	0.72	70.7	655.6	1	2105	1	2105	0	2105	0	2105	0	2105	0	2105
1	81	1.56	48	19.7239	0.98	0.98	2	0	1934	1651	1	1	0	0	0	0	1	0	1	0	0	0	46.8	1	0	0	1	0	1	1	0	0	13	6.6	1.47	27	127.1	0	2104	0	2104	0	2086	0	2086	0	2086	0	2086
0	63	1.73	62	20.7157	1.01	1.07	3	0	1405	1351	1	1	0	0	0	0	1	0	0	1	0	1	40.12	1	0	0	1	1	0	1	1	0	14.8	7.7	1.01	58	128.2	0	2104	0	2104	0	2104	0	2104	0	2104	0	2104
0	62	1.58	57.4	22.9931	1.1	1.06	3	0	1420	1495	0	0	1	0	0	0	0	0	0	0	0	0	80.77	1	0	0	0	0	0	0	0	0	14.2	6.3	0.61	102	12.5	0	2102	0	2102	0	2102	0	2102	0	2102	0	2102
0	70	1.52	53	22.9398	1.23	1.12	3	0	1700	1731	0	0	1	0	0	0	0	0	0	0	0	0	47	0	0	0	0	1	0	1	1	0	11.8	5.1	0.57		524.7	1	2101	0	2101	0	2101	0	2101	0	2101	0	2101
0	59	1.66	62	22.4996	1.2	1.2	3	0	1548	1601	1	1	0	1	0	0	0	0	0	1	0	0	62.09	1	1	0	0	0	0	0	0	0	13.8	7	0.58	109	13.3	0	2100	0	2100	0	2100	0	2100	0	2100	0	2100
1	76	1.61	77	29.7056	1.04	1.08	3	0	1142	1305	0	0	1	1	0	0	0	0	0	0	0	0	74.4	0	1	0	0	0	0	0	0	0	12.1	3.2	0.65	66.3	45.5	0	2099	0	2099	0	2099	0	2099	0	2099	0	2099
0	84	1.54	53	22.3478	1.25	1.26	3	0	1742	1637	1	0	0	0	0	0	0	0	0	1	0	0	82.47	1	1	0	1	0	1	0	0	0	12.6	4.9	0.97	56	83.2	0	2096	0	2096	0	2096	0	2096	0	2096	0	2096
0	71	1.62	66	25.1486	1.28	1.19	3	0	1651	1614	1	0	0	0	0	0	0	0	0	0	1	0	58.43	0	0	0	0	0	1	0	0	1	15.1	5.6	0.89	65	58.2	0	2095	0	2095	0	2095	0	2095	0	2095	0	2095
0	82	1.64	65.4	24.3159	1.22	1.22	3	0	2122	2095	1	0	0	0	0	0	0	0	0	0	0	1	80.54	0	0	0	0	0	0	0	0	0	14.6	5.7	0.78	72	32.3	0	2093	0	2093	0	2093	0	2093	0	2093	0	2093
1	76	1.4	36	18.3673	1.21	1.23	3	0	1893	1840	0	0	0	0	1	0	0	0	0	0	0	0	72.86	0	0	0	0	0	0	0	0	0	13.1	4.9	0.53	83	35.1	0	2093	0	2093	0	2093	0	2093	0	2093	0	2093
0	90	1.67	65	23.3067	1.14	1.06	3	0	2106	2139	1	0	0	0	0	0	0	0	0	0	0	0	78.53	0	0	0	0	0	0	0	0	1	17.7	5	0.84	65	45.5	0	2092	0	2092	0	2092	0	2092	0	2092	0	2092
0	61	1.78	73	23.04	1.09	1.06	3	0	1299	1414	1	1	0	0	0	0	0	0	0	0	0	0	72.19	1	1	0	1	0	1	0	1	0	13.9	5.6	0.74	83	28.5	0	2092	0	2092	0	2092	0	2092	0	2092	0	2092
0	53	1.76	72	23.2438	0.99	1.13	2	0	1529	1614	1	0	1	0	0	0	0	0	0	0	0	0	47.63	0	0	0	0	0	1	1	0	1	15	8.5	1.44	41.7	567.2	0	2092	0	2092	0	2092	0	2092	0	2092	1	1210
0	72	1.72	81.7	27.6163	1.24	1.28	3	0	2306	2335	1	0	0	0	0	0	0	0	0	1	0	0	78.19	0	0	0	0	0	0	0	1	0	16.3	6.9	1.14		40.6	0	2091	0	2091	0	2091	0	2091	0	2091	0	2091
1	73	1.45	47	22.3543	0.99	0.96	2	0	2046	2008	1	1	1	0	0	0	0	0	0	0	0	0	70.7	0	0	0	0	0	1	0	0	0	13	7.5	0.75	77.6	64.7	1	2088	1	2088	0	2088	1	2084	0	2088	0	2088
0	71	1.66	73	26.4915	0.64	0.57	1	1	819	792	1	0	0	0	0	0	0	0	0	1	1	1	55.11	1	0	1	1	0	1	1	1	1	18.7	8.3	1.09	52	117.2	0	2087	0	2087	0	2087	0	2087	0	2087	0	2087
0	71	1.67	66	23.6652	1.29	1.27	3	0			1	0	0	0	0	0	0	0	0	1	0	0	53.77	0	0	0	0	0	1	0	0	1	13.4	5	0.87	66	79.3	0	2086	0	2086	0	2086	0	2086	0	2086	0	2086
0	45	1.71	78	26.6749	1.4	1.26	3	0	1224	1238	1	0	0	0	0	0	0	0	0	0	0	0	65.96	0	0	0	0	0	0	0	0	0	15.1	6.9	0.99	66	7.6	0	2086	0	2086	0	2086	0	2086	0	2086	0	2086
1	40	記録なし	記録なし		1.05	1.01	3	0	1190	1181	0	0	0	0	0	0	0	0	0	0	0	0	61.2	0	0	0	0	0	0	0	0	0	11.7	4.8	0.74		28.5	0	2085	0	2085	0	2085	0	2085	0	2085	0	2085
0	75	1.6	59.9	23.3984	1.08	0.7	1	1	2208	966	1	0	0	0	1	0	0	0	0	1	0	0	80.27	0	1	1	0	0	1	0	1	0	15.2	4.6	0.7	83	30.6	0	2084	0	2084	0	2085	0	2085	0	2085	0	2085
0	69	1.62	64	24.3865	1.19	1.07	3	0	1175	1157	1	1	0	0	0	0	0	0	0	1	0	0	54	1	0	0	0	0	1	0	0	0	10	7.5	1.66	33	819.2	0	2084	0	2084	0	2084	0	2084	0	2084	0	2084
0	72	1.6	58	22.6562	1.1	1.12	3	0	2145	2097	0	1	0	0	0	0	0	0	0	0	0	0	51.7	0	0	0	1	0	1	0	0	1	16.4	6.8	0.99	57	65.4	0	2083	0	2083	0	2083	0	2083	0	2083	0	2083
0	30	1.76	70	22.5981	1.25	0.96	2	0	1158	1164	0	0	0	0	0	0	0	0	0	0	0	0	64.01	0	0	0	0	0	0	0	0	1	17.6	6.5	0.96	76	8.2	0	2081	0	2081	0	2081	0	2081	0	2081	0	2081
0	81	1.63	84	31.6158	1.07	1.01	3	0	1166	1227	1	0	0	0	0	0	0	0	1	1	0	0	70.4	0	0	0	0	0	1	0	0	0	14.7	6.5	0.66		107.7	1	2079	0	2079	0	2079	0	2079	0	2079	0	2079
0	83	1.5	59	26.2222	1.11	1.15	3	0	1270	1220	1	0	0	0	0	0	0	0	0	1	0	0	73	0	0	0	1	0	1	0	0	0	17.6	5.7	1.16		170	0	2078	0	2078	0	2078	0	2078	0	2078	0	2078
1	65	1.52	47.9	20.7323	1.06	1.02	3	0	1298	1342	0	1	1	0	0	0	0	0	0	0	0	0	35.4	1	1	0	1	1	0	0	0	0	16.2	5	0.51	90		0	2077	0	2077	0	2086	0	2086	0	2086	0	2086
0	79	1.6	56	21.875	1.21	1.15	3	0	1956	1972	0	0	0	0	0	0	0	0	0	0	0	0	66.16	1	0	0	0	0	0	0	0	0	14.2	5.3	1.97	57	15.9	0	2076	0	2076	0	2076	0	2076	0	2076	0	2076
0	68	1.64	63	23.4236	1.33	1.35	3	0	1477	1330	0	1	1	0	1	0	0	0	0	1	0	0	79.38	0	1	0	1	0	0	0	0	0	13	2.4	0.83	71	9.6	0	2074	0	2074	0	2074	0	2074	0	2074	0	2074
0	65	1.6	80	31.25	1.08	1.07	3	0	1556	1627	1	1	0	0	0	0	0	0	0	1	0	0	67	1	1	0	1	0	1	1	1	0	15.4	6.1	1.51		193.3	1	2074	1	2074	0	2074	0	2074	0	2074	0	2074
0	52	1.68	69	24.4473	0.95	0.93	2	0	1525	1611	1	0	1	0	0	1	0	0	1	1	0	0	17.9	0	0	0	1	1	0	1	0	1	16.6	9.9	1.01		680.2	0	2073	0	2073	0	2073	0	2073	0	2073	1	1763
0	82	1.74	75	24.7721	0.66	0.68	1	1	1949	1829	1	1	0	0	1	0	0	0	0	0	0	1		1	0	1	1	0	1	0	1	0	15.2	6.1	0.77	73	13.9	0	2072	0	2072	0	2077	0	2077	0	2077	0	2077
0	76	1.68	74	26.2188	0.49	1.24	1	1	1004	1863	1	0	0	0	0	0	0	0	0	0	0	1		0	0	0	0	0	1	0	1	0	13.5	4.7	2.4	21	49.4	1	2072	1	2072	0	2104	0	2104	0	2104	0	2104
0	78	1.74	71	23.4509	0.63	0.71	1	1	1637	2373	1	1	0	0	0	0	0	0	0	1	0	0	76	1	0	0	0	0	0	0	0	0	12.5	5.4	1.44		94.8	0	2071	0	2071	0	2071	0	2071	0	2071	0	2071
0	43	1.81	112.7	34.4007	1.21	1.11	3	0	1049	1054	1	0	0	0	0	0	0	0	0	0	1	0	62.6	0	0	0	0	0	1	1	1	1	15.9	7.3	1.23		131.7	0	2070	0	2070	0	2070	0	2070	0	2070	0	2070
0	60	1.69	80	28.0102	1.26	1.3	3	0	1321	1331	1	1	0	0	0	0	0	0	0	0	0	0	73.93	0	0	0	0	1	0	0	0	0	14.6	5.6	0.91	66	11.5	0	2067	0	2067	0	2067	0	2067	0	2067	0	2067
0	77	1.58	46	18.4265	1.25	1.25	3	0	1200	1221	0	0	0	0	0	0	0	0	0	0	0	0	83.32	0	0	0	1	0	1	1	0	1	9.4	7.9	1.59	34	431.7	0	2064	0	2064	0	2064	0	2064	0	2064	0	2064
0	70	1.65	71	26.079	1.26	1.26	3	0	1649	1621	1	1	0	0	0	0	0	0	0	1	0	0	60	1	1	0	1	1	0	1	1	0	14.7	3.4	0.74	80	50	0	2062	0	2062	0	2065	0	2065	0	2065	0	2065
1	83	1.46	53	24.864	1.14	1.12	3	0	1639	1525	1	1	0	0	0	0	1	0	0	0	0	0	81.3	1	1	0	1	1	0	1	0	1	10.5	7.3	1.17	34	362.8	0	2058	0	2058	0	2058	0	2058	0	2058	0	2058
0	67	1.57	53.4	21.6642	0.65	0.51	1	1	832	713	1	1	0	0	0	0	0	1	0	1	0	0		0	0	0	0	0	1	0	1	0	9.4	6.9	7.63	6	1013	0	2056	0	2056	0	2056	0	2056	0	2056	0	2056
0	83	1.58	52	20.83	0.86	0.81	1	1	1867	1815	1	0	0	0	0	0	0	0	0	1	0	0	84.66	0	0	1	0	0	0	0	0	0	15	6.5	0.7	81	12.7	0	2055	0	2055	0	2055	0	2055	0	2055	0	2055
0	57	1.74	74	24.4418	1.09	1.11	3	0	2361	2061	1	0	0	0	0	0	0	0	0	1	0	0	78.5	1	0	0	1	0	1	0	1	0	16.6	4.8	0.95	64	12.2	0	2053	0	2053	0	2053	0	2053	0	2053	0	2053
0	78	1.61	63	24.3046	1.29	1.19	3	0	1406	1414	0	0	0	0	0	0	0	0	0	1	0	0	60.05	1	1	0	0	0	0	0	0	1	9.4	5.2	1.02	54	152.2	0	2052	0	2052	0	2056	0	2056	1	1895	0	2056
1	75	1.5	43	19.1111	0.81	0.77	1	1	1333	1400	1	0	0	0	0	0	0	0	0	0	0	0	84.17	1	1	0	0	0	1	0	0	0	13.6	3.4	0.57	77	76.2	0	2052	0	2052	0	2052	0	2052	0	2052	0	2052
0	86	1.49	59.5	26.8006	0.85	1.05	1	1	2985	2395	0	0	0	0	0	0	0	0	0	1	0	0	75.3	0	0	0	0	0	0	0	0	0	14.9	9.5	1.29		99.9	1	2050	0	2050	0	2050	0	2050	0	2050	0	2050
0	62	1.66	66	23.9512	0.77	0.8	1	1	1489	1594	1	0	0	0	0	0	0	0	1	1	0	0	43	0	0	0	0	0	0	0	0	1	12.4	10.7	1.03	57	513.5	0	2049	0	2049	0	2049	0	2049	0	2049	0	2049
0	82	1.57	39	15.8221	1.07	1.02	3	0	2671	2564	1	0	0	0	0	0	0	0	0	0	1	0	56	1	0	0	1	0	0	0	0	1	9.7	5	1.54	34	351.1	0	2048	0	2048	0	2049	0	2049	0	2049	0	2049
0	77	1.59	60	23.7332	0.41	0.39	1	1		1014	1	0	0	0	0	0	0	0	0	1	0	1	66.7	1	1	0	1	0	0	1	1	0	15	5.2	0.75	76	131.5	0	2048	0	2048	0	2048	0	2048	0	2048	0	2048
0	65	1.71	65.5	22.4001	1.23	1.17	3	0	1306	1368	1	0	0	0	0	0	0	0	0	0	0	0	62.5	0	0	0	0	0	0	0	0	0	15.4	7	0.76		21.2	1	2045	0	2045	0	2045	0	2045	0	2045	0	2045
0	70	1.6	54	21.0937	1.14	0.99	2	0	1704	1738	1	1	0	0	1	0	1	0	0	0	0	0	70.25	1	1	0	1	0	0	1	1	0	15.3	7.3	1.02	56	0.95	0	2044	0	2044	0	2044	0	2044	0	2044	0	2044
1	80	1.42	46	22.8129	1.05	0.86	1	1	2271	2288	1	0	0	0	0	0	0	0	0	0	0	0	75	0	0	0	0	0	0	0	1	0	13.7	6.3	0.6	71	730.1	0	2043	0	2043	0	2043	0	2043	0	2043	0	2043
0	63	1.63	59.6	22.4322	1.21	1.18	3	0	1905	1935	1	0	0	0	0	0	0	0	0	1	0	0	80.9	1	0	0	1	0	0	1	0	0	14	8.6	1.29		7.1	0	2043	0	2043	0	2043	0	2043	0	2043	0	2043
0	80	1.55	58	24.1415	1.16	1.16	3	0	1634	1544	1	0	0	0	0	0	0	0	0	0	0	0	72.24										14.8		0.78	72		0	2039	0	2039	0	2041	0	2041	0	2041	0	2041
0	68	1.58	66.3	26.5582	1.08	1.09	3	0	1133	1170	1	0	0	0	0	0	0	0	0	1	0	0	81.7	0	0	0	0	0	0	0	1	0	15.2	6.1	1.14		80.2	0	2038	0	2038	0	2038	0	2038	0	2038	0	2038
0	55	1.79	76	23.7196	1.28	1.23	3	0	1217	1185	1	1	0	0	0	0	1	0	0	0	0	0	61.9	1	1	0	1	1	0	1	0	0	15.4	7.4	1.2	50	83.6	0	2038	0	2038	0	2038	0	2038	0	2038	0	2038
0	70	1.61	61	23.533	0.67	0.86	1	1	1016	1169	1	1	1	0	0	0	0	0	0	1	0	0	68	1	1	0	0	0	1	0	0	0	15.2	6.3	0.77	76	18.5	0	2037	0	2037	0	2037	0	2037	0	2037	0	2037
0	72	1.58	59	23.634	1.06	0.95	2	0	2254	2266	0	0	1	0	0	0	0	0	0	1	0	0	77.7	1	0	0	1	1	1	1	0	1	14.3	7.2	0.82	70.6	120.9	0	2036	0	2036	0	2036	0	2036	0	2036	0	2036
0	38	1.69	75.1	26.2946	1.04	1.13	3	0	1114	1108	0	0	0	0	0	0	0	0	0	0	0	0	77.2	0	0	0	0	0	0	1	0	0	16	8.8	0.99		143.9	0	2036	0	2036	0	2036	0	2036	0	2036	0	2036
1	76	1.35	47	25.7888	0.92	1.02	2	0	2194	1110	1	0	0	0	0	0	0	0	0	0	0	0	69	1	1	0	1	0	0	1	1	0	9.7	5.8	1.23	33	806.4	0	2035	0	2035	0	2035	0	2035	0	2035	1	1794
0	77	1.54	54	22.7694	1.03	1.08	3	0	2564	2092	1	1	0	0	0	0	1	0	0	1	0	0	35	1	0	0	1	1	0	1	1	0	13.9	6.9	1.49	36	301.6	1	2033	1	2033	0	2018	0	2018	0	2018	0	2018
0	64	1.72	75	25.3515	1.27	1.27	3	0	1875	1962	1	1	0	0	0	0	0	0	0	1	0	0	78.49	1	0	0	0	0	0	0	0	0	15.8	5.9	1.05	56	13.1	0	2031	0	2031	0	2031	0	2031	0	2031	0	2031
0	63	1.6	56	21.875	1.06	1.09	3	0	1588	1620	0	1	1	0	1	0	0	0	0	1	0	0	75.7	1	0	0	1	0	1	0	0	0	15.8	4.8	0.64	96.3	18	0	2024	0	2024	0	2024	0	2024	0	2024	0	2024
0	57	1.57	89	36.1069	1.14	1.08	3	0	1134	1195	1	1	1	0	0	0	1	0	0	1	0	0	26.56	1	0	0	1	0	1	0	0	0	14.1	6.8	1.35	44		0	2022	0	2022	0	2022	0	2022	0	2022	0	2022
0	61	1.65	54	19.8347	1.11	1.09	3	0	1238	1233	0	1	0	0	0	0	1	0	0	1	0	0	51.4	1	1	0	1	1	0	0	0	0	13.7	3.8	0.74	83	324.9	0	2021	0	2021	0	2023	0	2023	0	2023	0	2023
0	69	1.6	56	21.875	0.68	1.06	1	1	929	3087	1	0	1	0	0	0	0	0	0	1	0	1	58.3	0	0	0	0	0	1	0	0	0	16.4	6.5	0.81	72	31.9	1	2020	0	2020	0	2020	0	2020	0	2020	0	2020
0	81	1.57	61.7	25.0314	0.95	0.97	2	0	1500	1450	1	0	1	0	0	0	1	0	0	0	1	0	45.18	1	1	0	0	1	0	1	1	1	13.5	4.8	0.7		209.1	1	2017	1	2017	0	2017	0	2017	0	2017	0	2017
0	76	1.62	65	24.7676	1.12	1.15	3	0	1400	1426	1	0	0	0	0	0	0	0	0	0	0	0	85.38	1	1	0	0	1	0	0	0	0	13.8	5	1.04	54	17.6	0	2017	0	2017	0	2017	0	2017	0	2017	0	2017
0	80	1.56	62	25.4767	1.1	1.09	3	0	2050	2052	1	1	1	0	0	0	0	0	0	1	0	0	66.2	1	0	0	0	0	0	0	0	0	12.6	8.2	1.04	53	27.3	0	2011	0	2011	0	2011	0	2011	0	2011	0	2011
1	34	1.55	48	19.9792	1.13	1.05	3	0	1198	1279	0	0	0	0	0	0	0	0	0	0	0	0	80.1	0	0	0	0	0	0	0	0	0	12.7	2.7	0.54		5	0	2009	0	2009	0	2009	0	2009	0	2009	0	2009
0	55	1.72	80	27.0416	1.22	1.22	3	0	1405	1354	0	1	0	0	0	0	0	0	0	1	0	0	78.11	1	1	0	0	0	0	0	0	0	16.5	5.5	0.7	91	14.6	0	2008	0	2008	0	2008	0	2008	0	2008	0	2008
1	75	1.48	54	24.653	1.01	1.05	3	0	1446	1576	0	0	1	0	0	0	0	0	0	0	0	0	82.91	0	0	0	0	0	0	0	0	0	14.7	3.9	0.56	78.3	27.3	0	2003	0	2003	0	2003	0	2003	0	2003	0	2003
0	81	1.6	48.1	18.7891		0.5	1	1			1	1	0	0	0	0	0	0	0	1	0	1	81.8	1	1	0	1	0	1	0	1	0	13.4	2.9	1.36		23	1	2001	0	2001	0	2001	0	2001	0	2001	0	2001
0	73	1.58	61	24.4352	1.16	1.2	3	0	1855	1822	1	0	0	0	0	0	0	0	0	0	0	0	71.72	1	0	0	0	0	0	0	0	0	14.2	6.9	0.89	64	80	0	2001	0	2001	0	2001	0	2001	0	2001	0	2001
1	72	1.5	62	27.5556	0.72	0.71	1	1	1689	1820	1	1	1	1	0	0	0	0	0	0	0	1	56.48	1	1	1	1	0	1	0	1	0	9.7	7.4	0.97	43	12.9	0	1999	0	1999	0	1999	0	1999	0	1999	0	1999
0	70	1.62	39	14.8605	1.14	1.13	3	0	1658	1745	0	0	0	0	0	0	0	0	0	0	0	0	48	0	0	0	0	0	0	0	0	0	12.2	6.2	1.02		230.1	1	1994	0	1994	0	1994	0	1994	0	1994	0	1994
0	75	1.63	59	22.2063	1.13	1.09	3	0	1110	1125	1	0	0	0	0	0	0	0	0	0	0	0	70	0	0	0	0	0	1	1	0	0	13.2	6.1	0.88	65	24.4	1	1993	0	1993	0	2124	0	2124	0	2124	0	2124
0	89	1.65	57	20.9366	1.16	1.17	3	0	1898	1865	0	0	0	0	0	0	0	0	0	1	0	0	68.34	1	0	0	0	0	1	0	1	0	13.5	5.4	0.71		69.1	0	1992	0	1992	0	1992	0	1992	0	1992	0	1992
0	52	1.75	71	23.1837	1.22	1.21	3	0	1796	1674	1	0	0	0	0	0	0	1	0	0	0	0	44.9										9.9	6.5	15.46	3	290.6	0	1992	0	1992	0	1992	0	1992	0	1992	0	1992
0	71	1.71	54	18.4672	1.16	1.05	3	0	1168	1209	1	1	0	0	0	0	1	0	0	1	0	0	45	1	1	0	0	0	1	1	0	0	16	6.2	1.09	52	258.5	0	1985	0	1985	0	1985	0	1985	0	1985	0	1985
1	62	1.55	48	19.9792	1.16	1.23	3	0	1456	1403	0	0	0	0	0	0	0	0	0	0	0	0	62.61	0	0	0	0	0	0	0	0	0	13.5	3.7	0.58	79.6	9	1	1981	0	1981	0	1981	0	1981	0	1981	0	1981
0	79	1.53	44	18.7962	0.82	0.68	1	1	1199	1133	1	0	0	0	0	0	0	0	0	1	0	0	69	1	1	0	1	1	0	1	0	0	12.3	6.3	0.87	54	12.2	0	1979	0	1979	0	1982	0	1982	0	1982	0	1982
1	79	1.57	62	25.1532	1.23	1.26	3	0	2068	2026	1	1	0	0	0	0	0	0	0	0	0	0	74.28	0	0	0	0	0	1	0	0	0	14	5.1	0.84	50	134.6	0	1977	0	1977	0	1977	0	1977	0	1977	0	1977
0	54	1.7	64	22.1453	1.23	1.23	3	0	1385	1399	1	1	0	0	0	0	0	0	0	1	0	0		0	0	0	0	0	0	1	0	0	15.5	7.3	0.75		9.8	0	1977	0	1977	0	1977	0	1977	0	1977	0	1977
0	73	1.61	68	26.2336	1.17	1.11	3	0	1384	1419	1	1	1	0	0	0	0	0	0	0	0	0	75.1	1	0	0	1	1	0	1	1	0	15.7	7	1.28		33.3	0	1975	0	1975	0	1975	0	1975	0	1975	0	1975
0	79	1.55	65	27.0552	1.11	1.16	3	0	1316	1340	0	0	0	0	0	0	1	0	0	1	0	0	43.4	0	0	0	1	0	0	0	0	0	13.5	4.6	0.95	59	74	0	1974	0	1974	0	1974	0	1974	0	1974	0	1974
0	64	1.67	53	19.0039	0.9	0.66	1	1	2391	941	1	0	0	0	0	0	0	0	0	1	0	1	61	0	0	0	0	0	0	0	0	0	14.2	6.4	0.73	83	76.9	0	1974	0	1974	0	1974	0	1974	0	1974	1	1549
0	79	1.7	72	24.9135	1.24	1.06	3	0	2538	2395	1	0	0	0	0	0	0	1	0	1	0	0	55.12	1	0	0	0	0	0	0	0	0	11.5	5.9	6.52	7	183.6	1	1970	0	1970	0	1975	0	1975	0	1975	0	1975
0	81	1.66	57.8	20.9755	1.11	1.08	3	0	2297	2328	1	0	0	0	0	0	0	0	0	1	0	0	60.36	1	0	0	1	0	0	0	0	1	15.1	5.2	0.92		84.4	1	1968	0	1968	0	1968	0	1968	0	1968	0	1968
1	76	1.47	46	21.2874	1.26	1.29	3	0	1913	2073	0	1	0	0	0	0	0	0	0	0	0	0	64	1	1	0	1	0	1	0	1	0	15	4.6	0.37	123	48.4	0	1967	0	1967	0	1967	0	1967	0	1967	0	1967
1	56	1.57	57.3	23.2464	1.07	1.04	3	0	1290	1307	1	1	1	1	0	0	1	0	0	0	1	0	71.4	1	1	0	1	0	1	0	1	0	11.9	3.3	0.72		11.2	0	1962	0	1962	0	1962	0	1962	0	1962	0	1962
0	70	1.61	64	24.6904	1.27	1.22	3	0	1544	1592	1	1	0	0	1	0	0	0	0	0	0	0	76.5	1	0	0	0	0	1	0	0	0	13.7	4.9	0.86	68	42.9	0	1961	0	1961	0	1961	0	1961	0	1961	0	1961
0	80	1.6	59.1	23.0859	1.26	1.14	3	0	2169	2262	1	0	0	0	0	0	1	0	0	1	0	0	47.49	1	0	0	0	0	1	0	0	1	15.4	5.1	1.17	46	139.3	0	1960	0	1960	0	1960	0	1960	0	1960	0	1960
0	79	1.58	52	20.83	1.12	1.02	3	0	1975	1714	1	1	0	0	0	0	0	0	0	1	0	0	66	1	1	0	1	0	1	1	1	0	14.4	5.5	0.84	67	134.6	0	1960	0	1960	0	1962	0	1962	1	182	0	1962
0	68	1.55	62	25.8065	0.61	1.04	1	1	731	2212	1	1	0	0	0	0	0	0	0	0	0	1	47	1	0	1	1	0	1	0	1	0	15.4	8.8	1.35	42	29.3	0	1959	0	1959	1	65	0	1959	0	1959	1	1198
0	66	1.69	69	24.1588	1.22	1.21	3	0	1769	1685	0	0	0	0	0	0	0	0	0	1	0	0	73	1	1	0	1	0	0	0		0	16.1	7.3	1.03	56.4	9.4	0	1959	0	1959	0	1959	0	1959	0	1959	0	1959
0	62	1.64	73	27.1416	1.14	1.19	3	0	1443	1477	0	1	1	0	0	0	1	0	0	1	0	0	42.94	1	0	0	1	1	0	1	0	0	14	4.1	0.89	67	129.4	0	1957	0	1957	0	1957	0	1957	0	1957	0	1957
0	57	1.76	68	21.9525	1.07	1.09	3	0	1314	1314	1	0	0	0	0	0	0	0	0	1	0	0	66	1	1	0	1	1	0	0	0	0	16.5	6.7	0.73	86	77.6	0	1957	0	1957	0	1960	0	1960	0	1960	0	1960
0	87	1.61	61	23.533	0.98	1.02	2	0	3322	2624	1	1	0	0	0	0	1	0	0	1	1	0	47.9	0	0	0	0	0	0	0	1	0	14.9	5.5	0.96	56.3	710.5	0	1954	0	1954	0	1954	0	1954	0	1954	0	1954
0	81	1.69	58	20.3074	1.17	0.44	1	1	3622	1134	0	1	0	0	0	0	0	0	0	1	0	0	65.65	1	0	0	1	0	0	0	0	0	15.1	5	0.64	90	174.7	0	1954	0	1954	0	1986	0	1986	0	1986	0	1986
0	57	1.6	77	30.0781	1.2	1.21	3	0	1972	1934	1	0	1	0	1	0	0	0	0	1	0	0	77.9	1	1	0	1	0	1	1	1	0	17.5	3.7	0.67	94	102.2	0	1953	0	1953	0	1953	0	1953	0	1953	0	1953
0	85	1.68	60	21.2585	1.16	1.2	3	0	2535	2778	1	0	0	0	0	0	0	0	0	1	0	0	53.97	1	1	0	1	0	0	1	1	0	13.1	5.4	0.74	75	88	0	1952	0	1952	0	1952	0	1952	0	1952	0	1952
0	79	1.6	57.8	22.5781	0.8	0.7	1	1	1592	1327	1	0	0	0	0	0	0	0	1	1	0	1	15.8	1	1	0	0	0	1	0	0	0	12	4.7	1.08	51	1306.4	1	1952	1	1952	0	1952	0	1952	0	1952	1	0
0	82	1.64	63	23.4236	1.07	0.89	1	1	1754	1651	1	0	0	0	0	1	0	0	0	0	0	0	84.14	1	0	0	0	0	0	0	1	0	14.7	7.1	0.85	65	32	0	1951	0	1951	0	1951	0	1951	0	1951	0	1951
0	55	1.7	57	19.7232	1.14	1.11	3	0	1538	1512	0	1	0	0	0	0	0	0	0	0	0	0	55	1	1	0	1	1	0	1	0	0	14.7	4.6	0.67	73	83.2	0	1951	0	1951	0	1955	0	1955	0	1955	0	1955
0	57	1.62	79	30.1021	1.17	1.17	3	0	1577	1596	1	1	1	0	0	0	1	0	0	1	0	0	61	1	1	0	1	1	0	1	0	0	13.8	6.7	0.78		19.7	0	1949	0	1949	0	1953	0	1953	0	1953	0	1953
0	80	1.72	74	25.0135	1.1	1.23	3	0	2230	2351	1	0	1	0	0	0	0	0	0	1	0	0	60	0	0	0	0	0	0	0	1	0	15.1	4.3	0.98	56	14.6	0	1948	0	1948	0	1948	0	1948	0	1948	0	1948
0	66	1.63	67	25.2174	0.64		1	1		673	1	1	1	0	0	0	0	1	0	1	0	1	61.4	0	0	1	0	0	0	0	0	0	10.5	3.5	6.78	7.2	517.5	1	1947	1	1947	0	1947	0	1947	0	1947	0	1947
0	67	1.55	69	28.7201	1.06	1.08	3	0	1730	1571	1	1	0	0	0	0	0	0	0	0	0	0	65.4	1	1	0	1	1	0	0	1	0	15.3	4.9	0.79	75	26.6	0	1946	0	1946	0	1946	0	1946	0	1946	0	1946
0	81	1.64	50	18.5901	0.76	1.05	1	1	2289	2203	1	0	0	0	0	0	0	0	0	0	0	0	61.7	1	0	0	0	0	1	0	1	0	13	5.9	0.79			1	1944	1	1944	0	1944	0	1944	0	1944	0	1944
1	79	1.41	51.4	25.8538	1.17	1.17	3	0	1684	1580	0	0	0	0	0	0	1	0	0	0	0	0	53.84	1	1	0	1	0	1	0	0	0	11.2	3.5	0.63	68	43.4	0	1943	0	1943	0	1943	0	1943	0	1943	0	1943
0	15	1.9	63.2	17.5069	1.18	1.09	3	0	866	841	0	0	0	0	0	0	0	0	0	0	0	0	66.77	0	0	0	0	0	0	0	0	0	15	6.7	0.84	108	18.9	0	1942	0	1942	0	1942	0	1942	0	1942	0	1942
1	83	1.46	45	21.1109	1.02	0.98	2	0	1067	1104	0	0	0	0	0	0	0	0	0	0	0	0	72.23	0	0	0	0	0	0	0	0	0	12.3	4	0.48	90	303.1	1	1941	1	1941	0	1941	0	1941	0	1941	0	1941
0	69	1.65	68	24.977	1.33	1.27	3	0	2068	2239	1	0	0	0	0	0	0	0	0	1	0	0	73	1	0	1	0	0	0	0	0	0	15.7	4.5	1.08	53	13	0	1941	0	1941	0	1941	0	1941	0	1941	0	1941
1	80	1.41	40.8	20.5221	1.26	1.08	3	0	1910	2031	0	0	1	0	0	0	0	0	0	0	0	0	56.1	1	0	0	1	0	0	0	0	1	13.4	5.8	0.57		39.7	0	1940	0	1940	0	1940	0	1940	0	1940	0	1940
0	72	1.74	77	25.4327	1.19	1.12	3	0	1281	1315	0	0	0	0	0	0	0	0	0	0	0	0	79.8	0	0	0	0	0	0	1	1	1	13.6	5.6	0.78		110.4	1	1939	0	1939	0	1939	0	1939	0	1939	0	1939
1	95	1.46	40	18.7652	1.07	0.95	2	0	2306	2377	1	0	0	0	0	0	0	0	0	0	0	0	81.1	0	0	0	0	1	0	0	0	0	13.1	5.5	0.84	47	306	1	1938	0	1938	0	1938	0	1938	0	1938	0	1938
1	74	1.48	42	19.1746	1.14	0.92	2	0	2750	3833	1	0	0	0	0	0	0	0	0	0	1	0	54.47	0	0	0	0	0	1	1	1	0	10.2	5	0.48	93	169	0	1938	0	1938	0	1928	0	1928	0	1928	0	1928
0	62	1.65	72	26.4463	1.19	1.2	3	0	1794	1875	1	1	0	0	0	0	0	0	0	1	0	0	77.66	0	0	0	0	0	1	1	0	0	15.9	9.2	0.9	67	13.2	0	1938	0	1938	0	1938	0	1938	0	1938	0	1938
0	59	1.44	60	28.9352	1.2	1.24	3	0	1301	1259	0	0	0	0	0	0	0	0	1	0	0	0	54	1	0	0	0	0	0	1	0	1	15.5	8.1	0.8	77	12	0	1938	0	1938	0	1938	0	1938	0	1938	0	1938
0	46	1.73	86.4	28.8683	1.34	1.23	3	0	1043	1072	1	1	1	0	0	0	0	0	0	1	0	0	54.18	1	0	0	1	0	0	1	1	0	15.3	7.5	0.79	84	<5	0	1938	0	1938	0	1938	0	1938	0	1938	0	1938
1	87	1.34	40.3	22.4438	1.09	1.1	3	0	2152	2162	1	0	0	0	0	0	0	0	0	0	0	0	75.8	0	0	0	1	0	0	0	1	0	13.1	5.5	0.62		87.6	1	1937	0	1937	0	1937	0	1937	0	1937	0	1937
1	71	1.47	47	21.7502	1.04	1.04	3	0	2302	2227	1	1	1	0	0	0	0	0	0	0	0	0		1	1	0	1	0	0	0	0	0	14.5	3.4	0.55	81.1	35.6	0	1936	0	1936	0	1936	0	1936	0	1936	0	1936
0	64	1.66	67	24.3141	0.45	1.19	1	1	837	1703	1	1	1	0	0	0	0	0	0	1	0	1	74.9	1	0	1	1	0	1	0	1	0	13.7	6.6	1.03	57	21.5	0	1931	0	1931	0	1931	0	1931	0	1931	0	1931
0	78	1.56	57.6	23.6686	1.14	1.11	3	0	2089	2184	1	0	0	0	0	0	0	0	0	1	0	0	65.72	0	0	0	1	0	1	0	1	0	13	5	0.75	76	7.5	0	1930	0	1930	0	1930	0	1930	0	1930	0	1930
0	69	1.65	51	18.7328	1.31	1.29	3	0	1449	1419	0	0	0	0	0	0	0	0	0	0	1	0	75	0	0	0	0	0	0	1	0	1	13.8	4.1	0.6		94.5	0	1930	0	1930	0	1930	0	1930	0	1930	0	1930
0	74	1.57	43.2	17.5261	0.64	0.65	1	1	1098	1119	1	0	0	0	0	0	0	0	1	0	0	1	71.5	1	1	0	1	0	1	1	1	0	11.9	5.7	1.91		434	1	1928	1	1928	0	1928	1	1928	0	1928	0	1928
0	65	1.66	72.1	26.1649	1.17	1.13	3	0	1894	1753	1	1	0	0	0	0	0	0	0	0	0	0	80.6	0	0	0	1	0	1	0	1	0	10.9	6	0.84		27.8	1	1927	1	1927	0	1927	1	1863	0	1927	0	1927
1	88	1.38	42	22.0542	1.08	1.13	3	0	2125	2150	1	0	1	1	0	0	0	0	0	0	0	0	82.5	0	0	0	0	0	1	0	0	0	14	8.6	0.75	54.3	499.4	1	1925	0	1925	0	1925	0	1925	0	1925	1	113
0	76	1.59	59	23.3377	1.15	1.16	3	0	1155	1114	0	1	0	0	0	0	0	0	0	1	0	0	66.11	0	0	0	0	1	0	0	0	1	12.5	8.2	1.79	29.6	42.8	1	1925	0	1925	0	1925	0	1925	0	1925	0	1925
0	55	1.67	69	24.7409	1.13	1.23	3	0	1575	1628	1	1	0	0	0	0	0	0	0	1	0	0	77	1	1	0	1	1	0	1	0	0	14.6	5.7	0.89	70	37.5	0	1919	0	1919	0	1920	0	1920	0	1920	0	1920
0	79	1.63	73	27.4756	1.12	1.08	3	0	1459	1554	1	0	1	0	0	0	0	0	0	0	0	0	58.2	1	1	0	1	1	1	1	0	1	10.9	5.5	1.65	32	274	0	1918	0	1918	0	1918	0	1918	0	1918	0	1918
0	85	1.55	50	20.8117	1.36	1.26	3	0	2294	2186	1	1	0	0	0	0	1	0	0	1	0	0	57.6	1	0	0	0	0	1	0	1	0	11.4	5.7	0.72	78	16.2	0	1916	0	1916	0	1916	0	1916	0	1916	0	1916
0	74	1.66	73	26.4915	1.08	1.2	3	0	1661	1622	0	1	1	1	0	0	0	0	0	1	0	0	52	1	1	0	1	0	0	0	0	0	15.6	5.9	1.33	41	20.6	0	1916	0	1916	0	1916	0	1916	0	1916	0	1916
1	70	1.45	35	16.6468	1.09	0.47	1	1	2352	1064	0	0	1	0	0	0	0	1	0	0	0	0	63	0	0	0	0	0	0	0	0	0	12.9	4.6	5	7	2890.2	1	1914	0	1914	0	1816	0	1816	0	1816	0	1816
0	54	1.7	55	19.0311	1	1.1	3	0	1395	1459	1	0	0	0	0	0	0	0	0	1	1	0		0	0	0	0	1	0	1	1	0	13.3		0.8	79		0	1913	0	1913	0	1921	0	1921	0	1921	0	1921
0	63	1.81	71	21.6721	1.25	1.27	3	0	1348	1306	0	0	0	0	0	0	0	0	0	0	0	0	75.58	0	0	0	0	0	0	0	0	1	11.7	4.6	0.64		22.7	0	1912	0	1912	0	1912	0	1912	0	1912	0	1912
0	75	1.59	54	21.3599	1.22	1.11	3	0	2139	1925	1	0	0	0	0	0	0	0	0	0	0	0	70	0	0	0	1	0	1	0	1	0	11.7	7.9	1.21	46	13.9	0	1911	0	1911	0	1911	0	1911	0	1911	0	1911
0	39	1.78	73	23.04	1.07	1.03	3	0	1144	1149	0	0	0	0	0	0	0	0	0	1	1	0	54.9	0	0	0	0	0	1	0	0	1	17	8.2	0.91	75.2	243.7	0	1911	0	1911	0	1912	0	1912	0	1912	0	1912
0	65	1.67	66	23.6652	1	1.03	3	0	1417	1445	0	0	0	0	0	0	0	0	0	0	1	0	69.81	0	0	0	0	0	0	0	0	1	15.8	6.1	0.8		63.5	0	1910	0	1910	0	1910	0	1910	0	1910	0	1910
0	57	1.69	72	25.2092	1.25	1.19	3	0	1250	1248	1	0	0	0	0	0	0	0	0	0	0	0	76	1	1	0	0	0	0	1	0	0	16.3	6.8	0.89	69	18.3	0	1909	0	1909	0	1909	0	1909	0	1909	0	1909
0	79	1.56	54	22.1893	0.88	0.46	1	1	1424		0	0	0	0	1	0	0	0	0	1	0	0	64.9	0	0	0	0	0	1	0	0	0	11.9	6.1	0.71	80.5	63.1	1	1905	0	1905	0	1905	1	1853	1	1853	0	1905
1	64	1.55	58	24.1415	1.15	1.13	3	0	1555	1637	1	0	0	0	0	0	0	0	0	0	0	0	81.52										11.4		0.53	87	25.5	0	1905	0	1905	0	1911	0	1911	0	1911	0	1911
1	50	1.58	73	29.2421	1.18	1.12	3	0	1197	1149	0	0	0	0	0	0	0	0	0	0	0	0	87.5	1	0	0	0	0	1	1	0	0	11.7	4.3	0.62		318	1	1904	1	1904	0	1904	0	1904	0	1904	0	1904
0	66	1.68	56	19.8413	0.67	0.35	1	1	380	890	0	1	1	0	0	0	0	0	0	1	0	1	60	1	0	1	1	0	0	0	0	0	15.2	6.1	1.14	51	22.3	0	1903	0	1903	0	1903	0	1903	0	1903	0	1903
0	60	1.62	63.8	24.3103	1.19	1.32	3	0	2332	2989	1	0	0	0	0	0	0	0	0	1	0	0	79.64	0	0	0	0	0	1	0	1	0	14.4	5.7	0.78	79	10.1	0	1903	0	1903	0	1903	0	1903	0	1903	0	1903
0	66	1.55	55	22.8928	1.08	0.96	2	0	1057	1116	0	0	1	0	0	0	0	0	0	1	0	0	78.36	1	1	0	1	1	0	0	0	0	13.9	5.8	0.74	81	11.8	1	1902	0	1902	0	1902	0	1902	0	1902	0	1902
0	83	1.65	55	20.202	1.18	1.04	3	0	2232	2174	1	0	0	0	0	0	0	0	0	0	1	0	70.85	1	0	0	0	0	1	0	0	1	8.9		0.84	66		0	1901	0	1901	0	1905	0	1905	0	1905	0	1905
1	79	1.47	44	20.3619	0.67	1	1	1			1	0	0	0	1	0	0	0	0	0	0	0	69.25	0	1	0	1	1	0	0	1	1	13.2	4.1	0.57	75.7	90.3	1	1896	1	1896	0	1896	0	1896	0	1896	0	1896
0	72	1.57	58	23.5304	1.36	1.34	3	0	1657	1591	1	0	0	0	0	0	1	0	0	0	0	0	38.9	1	1	0	1	1	0	0	0	1	14.1	5.6	1.63	33.3	28.7	1	1896	0	1896	0	1903	0	1903	0	1903	0	1903
0	85	1.6	57	22.2656	1.19	1.13	3	0	923	993	0	0	0	0	0	0	0	0	0	1	0	0	58.54	0	0	0	0	0	0	0	0	0	12.3	4.5	0.97	56	1121.9	0	1895	0	1895	0	1895	0	1895	0	1895	0	1895
0	68	1.63	67.8	25.5185	1.29	1.31	3	0	1895	1715	1	1	0	0	0	0	0	0	0	1	0	0	75.85	1	1	0	1	0	0	0	1	0	14	6.4	1.15	50	5	0	1885	0	1885	0	1885	0	1885	0	1885	0	1885
1	62	1.53	55	23.4952	1.13	0.8	1	1	1860	1571	1	0	1	0	0	0	0	1	1	0	0	0	60.7	1	1	0	0	0	1	0	0	0	8.9	6.9	4.63	8.2	526.2	0	1885	0	1885	0	1885	0	1885	0	1885	0	1885
0	79	1.63	55	20.7008	1.16	1.1	3	0	2133	2072	1	1	1	1	1	0	0	0	0	1	1	0		1	0	1	1	0	0	0	1	0	11.6	9.4	1.58	34	26.3	0	1881	0	1881	0	1881	0	1881	0	1881	0	1881
0	73	1.59	67	26.5021	1.12	1.12	3	0	1520	1468	1	0	0	0	0	0	0	0	0	1	0	0	77.1	0	0	0	0	0	1	0	0	0	14.9	7.7	0.86	66.8	21.2	0	1879	0	1879	0	1879	0	1879	0	1879	0	1879
1	65	1.56	50	20.5457	1.12	1.08	3	0	1272	1204	0	0	0	0	0	0	0	0	0	0	0	0	57	0	0	0	0	0	1	1	0	0	14.4	3.3	0.58	79	196.3	1	1877	0	1877	0	1877	0	1877	0	1877	0	1877
0	68	1.57	49	19.8791	1.21	1.14	3	0	1393	1371	1	0	0	0	0	0	1	0	0	1	0	0	65.99	1	0	0	0	0	1	1	0	0	10.7	9.5	1.29	44	243.8	0	1876	0	1876	0	1878	0	1878	0	1878	0	1878
0	43	1.7	74.9	25.917	1.25	1.26	3	0	1178	1158	1	1	0	0	0	0	1	0	0	1	0	0	79.54	1	1	0	1	1	0	0	0	0	15.5	6.2	0.81	83	34.6	0	1876	0	1876	0	1876	0	1876	0	1876	0	1876
0	59	1.78	68	21.4619	1.28	1.38	3	0	1435	1420	1	0	0	0	0	0	1	0	0	0	0	0	81.68	1	1	0	1	1	0	1	0	0	16.8	6.3	0.85	72	46.2	0	1875	0	1875	0	1875	0	1875	0	1875	0	1875
0	63	1.7	78	26.9896	1.18	1.22	3	0	1706	1741	1	1	0	0	0	0	0	0	0	1	0	0	36.62	0	0	0	1	1	0	0	1	0	14.2	6.4	0.66		187.3	0	1873	0	1873	0	1873	0	1873	0	1873	0	1873
1	62	1.61	54	20.8325	1.2	1.24	3	0	1412	1366	0	0	0	0	0	0	0	0	0	0	0	0	66.8	1	0	0	1	0	0	0	0	0	12.2	43.5	0.75	60	13.8	0	1872	0	1872	0	1872	0	1872	0	1872	0	1872
0	77	1.64	64	23.7954	1.19	1.05	3	0	1486	1537	1	0	0	0	0	0	0	0	0	0	0	0	54	1	1	0	1	1	0	0	0	0	15.2	7	0.9	63	15.9	0	1871	0	1871	0	1874	0	1874	0	1874	0	1874
0	70	1.57	59	23.9361	1.11	1.07	3	0	1971	2025	1	0	0	0	0	0	0	0	0	0	0	0	65	0	0	0	0	0	1	1	1	0	13.4	7.4	0.76		71.3	0	1869	0	1869	0	1869	0	1869	0	1869	0	1869
0	74	1.58	62	24.8358	1.09	0.82	1	1	2180	1851	1	0	1	0	0	0	0	0	0	1	0	1	75	1	0	1	1	0	1	1	1	0	10.1	6	3.58	14	216.7	0	1866	0	1866	0	1866	0	1866	1	1177	0	1866
0	73	1.56	53	21.7784	1.11	1.15	3	0	2339	2409	0	1	0	0	0	0	0	0	0	1	0	0	83	1	0	0	1	0	1	0	0	0	14.9	3.2	0.65		18.4	1	1863	0	1863	0	1863	0	1863	0	1863	0	1863
0	81	1.53	60	25.6312	1.28	1.02	3	0	1636	1734	1	0	1	0	0	0	1	0	0	1	1	0	68.4	1	0	0	0	0	1	0	1	1	12.4	8.1	1.08	51	196.5	0	1861	0	1861	0	1861	0	1861	1	893	0	1861
0	81	1.5	44	19.5556	1.08	1.05	3	0	2417	2559	0	0	0	0	0	0	1	0	0	0	0	0		0	0	1	0	0	0	0	0	0	16.2	4.8	0.73	78	75.6	0	1860	0	1860	0	1860	0	1860	0	1860	0	1860
0	53	1.65	86	31.5886	1.19	1.19	3	0	1613	1519	0	1	0	0	0	0	0	0	0	1	0	0	66	1	1	0	1	1	0	1	0	0	15.4	5	0.8	60	54.7	0	1860	0	1860	0	1865	0	1865	0	1865	0	1865
0	79	1.56	49	20.1348	1.21	1.15	3	0	1869	1912	1	0	0	0	0	0	0	0	0	1	0	0	82.66	0	0	0	0	0	0	0	1	0	12.1	9.3	1.32	41	721.8	0	1856	0	1856	0	1860	0	1860	0	1860	0	1860
1	70	1.52	58	25.1039	1.09	1.08	3	0			1	0	0	0	0	0	0	0	0	0	0	0	40.81	0	0	0	0	0	0	0	0	0	13	6.5	0.83	52	922.1	0	1856	0	1856	0	1856	0	1856	0	1856	1	0
0	37	1.69	71.9	25.1742	1.16	1.08	3	0	1358	1288	0	1	1	0	0	0	0	1	0	1	0	0		0	0	0	0	0	0	0	0	0	11.9	4	7.36		27.3	0	1855	0	1855	0	1816	1	991	0	1816	0	1816
1	71	1.45	49	23.3056	0.07	0.4	1	1			1	1	1	0	0	0	1	0	0	0	0	1	88.96	1	0	0	1	0	1	0	1	0	12.9	3.1	0.55	81	14.5	0	1853	0	1853	0	1853	0	1853	0	1853	0	1853
1	65	1.46	55	25.8022	1.23	1.21	3	0	1717	1663	1	0	0	0	0	0	0	1	0	0	0	0	56	1	1	1	1	0	1	0	1	0	11.9	2.8	5.27	7	136.3	0	1852	0	1852	0	1852	0	1852	0	1852	0	1852
1	81	1.53	57	24.3496	1.08	1.01	3	0	1460	1547	1	1	0	0	0	0	1	0	0	0	0	0	40.08	1	0	0	1	1	0	1	1	0	14.8	4.7	0.54	80	216.9	0	1850	0	1850	0	1850	0	1850	0	1850	0	1850
0	68	1.6	43	16.7969	0.9	0.63	1	1	1486	1226	1	0	0	0	0	1	1	0	0	1	0	1	62.67	1	0	0	1	1	0	0	1	0	13.1	4.9	0.61	99	11.7	1	1850	0	1850	0	2156	0	2156	0	2156	0	2156
1	81	1.5	47	20.8889	1.13	1.1	3	0	2073	1877	1	0	0	0	0	0	0	0	0	0	0	0	75.07	0	0	0	0	0	0	0	0	0	12.5	6.6	0.82	50	30.9	0	1849	0	1849	0	1849	0	1849	0	1849	0	1849
0	55	1.75	63	20.5714	1.14	1.24	3	0	2087	2069	1	0	1	0	0	0	0	0	0	0	1	0	14	0	0	0	0	0	1	1	0	1	17.6	10.4	1.51	39	1629.1	0	1846	0	1846	0	1846	0	1846	0	1846	0	1846
1	78	1.41	60	30.1796	1.11	1.02	3	0	1228	1240	1	1	0	0	0	0	0	0	0	0	0	0		0	0	0	1	0	1	0	0	0	8.2	6.6	1.16	78	1094.6	0	1844	0	1844	0	1844	0	1844	0	1844	1	1447
0	72	1.59	67	26.5021	1.23	1.07	3	0	1977	2094	1	1	0	0	0	0	0	0	0	1	0	0	66										15.7	5.5	1.24	44.9	15.9	1	1841	0	1841	0	1841	0	1841	1	1833	1	2147
0	60	1.67	61	21.8724	1.2	1.18	3	0	1752	1775	0	1	0	0	0	0	0	0	0	1	0	0	56.04	1	1	0	1	1	0	0	0	0	16.6	4.7	0.62	101	22.6	0	1841	0	1841	0	1841	0	1841	0	1841	0	1841
1	38	1.65	56	20.5693	1.17	1.15	3	0	1046	1033	0	1	0	0	0	0	0	0	0	1	0	0	75	0	0	0	1	0	0	0	0	0	13.3	3	0.65	81	15.2	0	1840	0	1840	0	1840	0	1840	0	1840	0	1840
0	58	1.61	70.8	27.3138	1.11	1.14	3	0	1828	1784	0	1	0	0	0	0	0	0	0	0	0	0	77.7	0	0	0	0	0	0	0	0	0	16	7.4	0.95		14.2	0	1838	0	1838	0	1838	0	1838	0	1838	0	1838
0	82	1.78	54	17.0433	0.58	0.66	1	1	1249	1436	1	0	0	0	0	0	0	0	0	1	0	0	77	0	0	0	0	0	1	0	1	0	12.4	8.4	0.86			0	1836	0	1836	0	1846	0	1846	0	1846	0	1846
1	75	1.47	43.2	19.9917	1.09	0.12	1	1	3448	798	1	1	1	0	0	0	0	0	0	1	0	0	55.15	1	1	0	0	1	0	0	1	0	11.8	8.2	1.39	29	22.6	0	1836	0	1836	0	1836	0	1836	0	1836	0	1836
1	61	1.55	55	22.8928	1.23	1.18	3	0	1422	1465	0	1	0	0	1	0	0	0	0	1	0	0	69.38	0	0	0	1	0	0	0	0	0	13.2	6.1	0.78	58	31.7	0	1835	0	1835	0	1835	0	1835	0	1835	0	1835
0	87	1.54	56	23.6128	0.91	0.87	1	1	2122	1842	1	0	0	0	0	0	1	0	0	0	0	0	44.6	1	0	0	0	0	0	0	0	0	15.5	7.9	1.1	48.5	97.3	1	1834	0	1834	0	1834	0	1834	0	1834	0	1834
0	60	1.63	50	18.8189	1.22	1.24	3	0	1408	1404	0	0	0	0	0	0	0	0	0	1	0	0	68.77	0	0	0	0	0	0	0	0	0	15.3	6.2	0.84	72	10.7	0	1834	0	1834	0	1834	0	1834	0	1834	0	1834
0	83	1.64	57	21.1927	1.36	1.3	3	0	1476	1492	1	0	0	0	0	0	0	0	0	0	0	0	65.21	1	0	0	0	0	0	0	0	0	12.8	6.5	0.97	56	587.2	0	1831	0	1831	0	1831	0	1831	0	1831	0	1831
1	71	1.6	62	24.2187	1.14	1.12	3	0	1709	1634	1	1	1	0	0	0	0	0	0	0	0	0	79.29	1	1	0	0	0	1	0	0	0	12.5	5.2	0.6	74	32.7	0	1825	0	1825	0	1825	0	1825	0	1825	0	1825
0	63	1.65	82	30.1194	1.1	1.1	3	0	1717	1635	1	0	0	0	0	0	0	0	0	1	1	0	72.67	0	0	0	0	0	1	1	0	1	14.5	7.4	1.04	56.6	289.6	1	1823	0	1823	0	1823	0	1823	0	1823	1	1455
0	74	1.5	40	17.7778	1.07	1.11	3	0	1892	1560	1	0	1	1	0	0	0	0	0	0	0	0	15.77	0	0	0	0	1	0	1	0	1	14.8	7.2	1.1	51	633	0	1822	0	1822	0	1822	0	1822	0	1822	0	1822
0	70	1.61	66.4	25.6163	1.12	0.99	2	0	1656	1596	1	1	0	0	0	0	1	0	0	0	1	0	27.78	1	0	0	1	0	1	1	0	1	12.5	6.4	1.74	31	320.7	1	1821	0	1821	0	2209	0	2209	0	2209	0	2209
1	47	1.53	67	28.6215	1.18	1.16	3	0	1086	1109	0	1	0	0	0	0	1	0	0	1	0	0	65	1	1	0	1	1	0	1	0	1	10.9	5.7	0.62	80	172.7	0	1820	0	1820	0	1820	0	1820	0	1820	0	1820
0	42	1.78	63	19.8839	1.16	1.18	3	0	1299	1287	0	1	0	0	0	0	0	0	0	1	0	0	74.14	0	0	0	0	0	0	0	0	0	15.2	7.4	0.75	91	17.5	0	1820	0	1820	0	1820	0	1820	0	1820	0	1820
0	67	1.75	76	24.8163	0.73	0.76	1	1	1514	1975	1	1	0	0	1	0	0	0	0	1	0	1	70.3	1	0	1	1	1	0	0	0	0	14.9	5.4	1.35	41.8	<5	1	1819	1	1819	0	1819	0	1819	0	1819	0	1819
0	65	1.65	50	18.3655	0.99	1	2	0			1	0	0	0	0	0	0	0	1	0	0	0	28.4	0	0	0	0	1	0	0	0	1	10.7	7.3	5.71	8.7	255.6	1	1819	1	1819	0	1819	0	1819	0	1819	1	1810
0	71	1.49	51	22.9719	1.27	1.14	3	0	1181	1159	1	1	0	0	0	0	1	0	0	0	0	0	78.52	1	0	0	1	0	1	0	0	0	13.1	7.4	0.83	70	30	1	1818	0	1818	0	1818	0	1818	0	1818	0	1818
1	30	1.55	44	18.3143	0.54	0.56	1	1	827	935	1	0	0	0	0	0	0	0	0	0	0	0	84	0	0	0	0	0	0	0	1	0	14.4	4.6	0.55	104	11.7	0	1818	0	1818	0	1818	0	1818	0	1818	0	1818
0	71	1.56	68	27.9421	0.81	1.21	1	1	2564	2056	1	0	0	0	0	0	0	0	0	0	0	0	74	0	0	0	0	0	0	0	0	0	12.3	4.9	7.99	5.9	73.3	1	1816	1	1816	0	1816	0	1816	0	1816	0	1816
0	72	1.7	56	19.3772	1.29	1.24	3	0	1644	1692	0	0	1	0	0	0	0	0	0	1	0	0	65.45	1	1	0	0	0	0	0	0	0	13.5	4.5	0.67	88	15.2	0	1814	0	1814	0	1814	0	1814	0	1814	0	1814
0	80	1.57	58	23.5304	1.23	1.02	3	0	1979	1999	1	0	1	0	0	0	0	0	0	0	0	0	71.47	0	0	0	0	0	0	0	0	0	15.2	5	0.77	73	60.3	0	1813	0	1813	0	1817	0	1817	0	1817	0	1817
0	56	1.76	78	25.1808	1.26	1.28	3	0	1149	1116	1	1	0	0	0	0	0	0	0	0	1	0	60	1	0	0	0	0	0	1	0	1	16.2	7.4	0.94		54.2	0	1812	0	1812	0	1812	0	1812	0	1812	0	1812
0	80	1.57	63.3	25.6806	1.22	1.25	3	0	1741	1838	1	0	0	0	0	0	0	0	0	0	0	0	71.5	1	0	0	0	0	1	0	0	0	14.2	7.2	0.79		17	0	1808	0	1808	0	1808	0	1808	0	1808	0	1808
0	82	1.55	65	27.0552	1.25	1.31	3	0	1814	1797	0	0	0	0	0	0	0	0	0	1	0	0	66.9	0	0	0	0	0	0	0	0	0	13.8	4.2	0.62	92	21.8	1	1807	1	1807	0	1807	1	1807	0	1807	0	1807
0	66	1.65	75	27.5482	0.62	0.76	1	1	780	754	0	0	0	0	0	0	1	0	0	1	0	1	52.76	1	1	0	1	0	1	0	0	0	12.5	8	0.93	63	19.7	0	1807	0	1807	0	1807	0	1807	0	1807	1	1692
0	32	1.67	58	20.7967	1.14	1.15	3	0	1277	1260	0	0	0	0	0	0	0	0	0	1	0	0	67.68	0	0	0	0	0	0	0	0	0	13.6	6.8	0.99	73	7.4	0	1807	0	1807	0	1807	0	1807	0	1807	0	1807
0	82	1.6	60	23.4375	1.05	1.07	3	0	1878	1727	1	0	1	0	0	0	0	0	0	1	0	0	42	1	0	0	1	0	1	1	0	0	14.4	5.3	0.81	69	136	0	1805	0	1805	0	1805	0	1805	0	1805	0	1805
0	67	1.71	64	21.8871	1.23	1.21	3	0	1675	1555	0	1	0	0	0	0	1	0	0	1	0	0	79.56	1	0	0	1	0	0	0	0	1	14.7	7.4	0.82	72	27.6	0	1798	0	1798	0	1798	0	1798	0	1798	0	1798
0	61	1.59	49	19.3821	1.07	1.08	3	0	1286	1350	0	0	0	0	0	0	0	0	0	1	1	0	64.51	0	0	0	0	0	0	0	0	1	14.6	4.8	0.75	82	59.3	0	1794	0	1794	0	1794	0	1794	0	1794	0	1794
1	62	1.53	65	27.7671	1.01	1.09	3	0	1674	1606	1	0	1	0	0	0	0	0	1	0	0	0	56.8	1	0	1	1	1	0	1	1	0	18.1	5.4	0.69	66	189.2	0	1791	0	1791	0	1985	0	1985	0	1985	0	1985
1	75	1.45	56	26.635	1.02	1.02	3	0	1264	1354	1	1	1	0	0	0	0	0	0	0	0	0	72.18	0	0	0	0	0	1	0	0	0	12.2	7.4	0.99	42	37.9	0	1787	0	1787	0	1791	0	1791	0	1791	0	1791
0	69	1.6	57.7	22.5391	1.11	1.07	3	0	1340	1295	1	1	0	0	0	0	1	0	0	0	0	0	59.44	0	0	0	0	0	1	0	0	0	10.7	6.3	0.7		65.4	1	1787	0	1787	0	1779	0	1779	0	1779	0	1779
0	72	1.71	58	19.8352	1.11	1.16	3	0	1773	1778	0	0	0	0	1	0	1	0	0	1	0	0	74.92	0	0	0	0	0	0	0	0	0	11.5	5.9	4.46	11.1	51.4	1	1786	0	1786	0	1786	0	1786	0	1786	0	1786
0	75	1.63	65	24.4646	1.24	1.25	3	0	1569	1592	0	0	0	0	0	0	0	0	0	0	0	0	71.88	0	0	0	0	0	0	0	0	0	11.4	4.9	0.72	80.5	37.6	1	1784	0	1784	0	1784	0	1784	0	1784	0	1784
0	74	1.66	54.8	19.8868	1.2	1.25	3	0	1613	1640	1	1	1	0	0	1	1	0	1	1	1	0		1	1	0	1	1	0	1	0	1	11.3	6.7	1.03	55	234.5	0	1784	0	1784	0	1784	0	1784	0	1784	0	1784
0	74	1.54	59	24.8777	1.07	1.08	3	0	1393	1277	0	1	0	0	0	0	0	0	0	0	0	0	71.82	1	1	0	1	0	0	1	0	0	13.1	5.4	0.83	69	17.7	0	1782	0	1782	0	1782	0	1782	0	1782	0	1782
0	62	1.72	62	20.9573	1.09	1.09	3	0	1408	1351	1	1	1	0	0	0	0	0	0	0	0	0	68	1	0	0	1	0	1	1	0	0	14.5	6.3	1.04	57	35.1	0	1781	0	1781	0	1781	0	1781	0	1781	0	1781
0	58	1.65	67	24.6097	1.27	1.2	3	0	1898	1908	0	1	0	0	0	0	1	0	0	1	0	0	69	1	1	0	1	0	1	1	0	0	15.5	4.3	1	60	21.2	0	1778	0	1778	0	1778	0	1778	0	1778	0	1778
0	79	1.76	65.5	21.1454	1.28	1.13	3	0	2052	1934	0	1	0	0	0	0	0	0	0	1	0	0	64	0	0	1	0	0	0	0	0	0	14.3	7.9	1.02	54	16.1	0	1777	0	1777	0	1777	0	1777	0	1777	0	1777
1	74	1.55	48	19.9792	1.13	1.02	3	0	2238	1996	1	0	0	0	0	0	0	0	0	0	0	0	61.82	0	0	0	0	0	0	0	0	0	12.9	8.1	1.18	35	112.1	1	1777	0	1777	0	1777	0	1777	0	1777	0	1777
0	80	1.57	47	19.0677	1.21	1.13	3	0	1424	1461	0	0	0	0	0	0	0	0	0	0	0	0											9.7	3.3	0.82		18.1	1	1774	0	1774	0	1774	0	1774	0	1774	0	1774
0	87	1.04	1.02	0.943047	1.04	1.02	3	0	1945	1801	0	0	0	0	0	0	0	0	0	0	1	0	85.6	0	1	0	0	0	0	0	0	0	13.1	6.7	1.7	30	95.4	1	1773	0	1773	0	1773	0	1773	0	1773	0	1773
0	76	1.58	55	22.0317	1.06	1.08	3	0	1378	1486	0	0	1	0	0	0	0	0	0	1	0	0	65.4	1	1	0	0	0	0	1	0	0	12.2	6.7	0.94	60	23.4	0	1773	0	1773	0	1773	0	1773	0	1773	0	1773
0	76	1.72	70	23.6614	0.72	1.07	1	1	1990	2240	1	0	0	0	0	0	0	0	0	1	0	1	77	1	1	0	0	0	1	0	1	0	16	6.8	0.83	69	67.4	0	1770	0	1770	0	1771	1	1559	0	1771	0	1771
0	61	1.64	68	25.2826	1.05	0.67	1	1	1950	1295	1	1	1	0	0	0	0	0	0	1	0	0	63.23	1	0	0	1	0	1	0	1	0	15.1	6.1	0.88	69	84.6	0	1770	0	1770	0	1770	0	1770	0	1770	0	1770
0	70	1.63	74	27.852	1.27	1.15	3	0	1743	1692	0	1	1	0	0	0	1	0	0	1	0	0	50.49	1	0	0	1	0	0	1	0	0	14.1	6	0.87	66.7	112.8	0	1767	0	1767	0	1767	0	1767	0	1767	0	1767
1	74	1.48	51	23.2834	1.11	1.09	3	0	1900	1906	0	1	0	0	0	0	0	0	0	0	0	0	75.66	1	0	0	1	0	0	0	0	0	12.1	3.8	0.73	59	28.3	0	1764	0	1764	0	1764	0	1764	0	1764	0	1764
0	51	1.72	91	30.7599	1.29	1.33	3	0	1713	1694	1	1	1	0	0	0	1	0	0	1	0	0	45.23	1	1	0	1	1	0	1	0	0	15.8		0.75	86		0	1764	0	1764	0	1768	0	1768	0	1768	0	1768
0	59	1.75	76.2	24.8816	1.19	1.15	3	0			0	1	0	0	0	0	0	0	0	1	1	0	74.5	0	0	0	0	0	0	1	0	1	14.5	6.8	0.77		221.2	0	1762	0	1762	0	1762	0	1762	0	1762	0	1762
1	80	1.54	46	19.3962	0.52	1.06	1	1	962	1921	1	1	0	0	0	0	1	0	0	1	0	0	66	1	0	1	1	0	1	0	1	0	14.4	5	0.6	71	19.9	0	1761	0	1761	0	1761	0	1761	0	1761	0	1761
0	85	1.49	50	22.5215	0.88	0.75	1	1	1835	1500	1	0	1	0	0	0	0	0	0	1	0	1	77	0	0	0	0	0	1	0	0	0	9.4	5.1	1.03	52	157	0	1759	0	1759	0	1759	0	1759	0	1759	0	1759
0	93	1.59	63.9	25.2759	0.48	0.64	1	1			1	1	0	0	0	0	0	0	1	0	0	1	83.1	1	1	0	0	0	0	0	1	0	13.9	9.1	1.1		24.8	1	1758	1	1758	0	1758	0	1758	0	1758	1	1758
0	84	1.63	53	19.9481	1.28	1.28	3	0	2360	2312	1	0	0	0	0	0	0	0	0	0	0	0	87.69	0	0	0	0	0	0	0	1	0	12.8	4.9	0.87	63	51.2	0	1757	0	1757	0	1757	0	1757	0	1757	0	1757
1	86	1.46	57	26.7405	1.1	1.1	3	0	1631	1783	1	1	0	0	0	0	0	0	1	0	1	0	83.17	0	0	0	0	0	1	0	0	1	14.1	11.1	1.24	31.6	258.1	0	1756	0	1756	0	1756	0	1756	0	1756	1	1098
0	69	1.59	63.8	25.2363	1.29	1.28	3	0	1966	1874	1	1	1	0	0	0	1	0	0	1	0	0	62	1	0	0	1	1	0	1	1	0	15.7	6	1.18	48	96.5	0	1755	0	1755	0	1755	0	1755	0	1755	0	1755
0	74	1.66	49	17.782	0.6	0.62	1	1	1011	1503	0	0	0	0	0	0	0	0	0	1	0	0	64.15										14.5	4.2	0.6	99	64.9	1	1753	0	1753	0	1753	0	1753	0	1753	0	1753
0	82	1.6	56	21.875	1.21	1.21	3	0	1767	1809	1	1	0	0	0	0	0	0	0	1	0	0	67	1	1	0	1	1	0	1	0	0	11.5	5.7	1.01	54	7.2	0	1750	0	1750	0	1750	0	1750	0	1750	0	1750
1	26	1.57	63	25.5588	0.89	1.03	1	1	1165	1181	0	0	0	0	0	0	0	0	0	0	0	0	68.83	0	0	0	0	0	0	0	0	0	12.8	5	0.7	82	36.7	0	1749	0	1749	0	1749	0	1749	0	1749	0	1749
1	65	1.56	64	26.2985	1.23	1.17	3	0	1593	1574	1	1	0	0	0	0	0	0	0	1	0	0	73.59	1	1	0	1	0	0	0	1	0	13.9	6.3	0.74	60	19.6	0	1748	0	1748	0	1748	0	1748	0	1748	0	1748
0	62	1.63	75.3	28.3413	1.12	1.18	3	0	1353	1419	1	1	0	0	1	0	1	0	0	1	0	0	40.5	1	1	0	1	0	1	1	1	0	14.8	7.7	1.48	39	17.7	0	1748	0	1748	0	1748	0	1748	0	1748	0	1748
0	81	1.75	88	28.7347	1.25	0.9	2	0	1764	1724	1	0	1	0	0	0	0	0	0	0	0	0	64.6	0	0	0	0	0	1	1	1	0	13.6	7.4	1.59		122.5	1	1747	0	1747	0	1747	1	11	1	313	0	1747
0	59	1.72	69	23.3234	1.1	0.69	1	1	1322	1181	1	1	1	1	0	0	0	1	0	1	0	1	67.32	1	1	0	0	0	0	0	1	0	13.5	2.4	6.87	7	187.3	0	1747	0	1747	0	1747	0	1747	0	1747	0	1747
0	71	1.65	68	24.977	0.88	0.84	1	1	1523	1517	1	0	0	0	0	0	0	1	0	1	0	0	69.7	0	0	0	0	0	1	0	0	0	12.1	3.4	8.87	5.2	64.9	0	1742	0	1742	1	1742	0	1742	0	1742	0	1742
0	75	1.64	66.2	24.6133	1.2	1.11	3	0	1555	1492	1	0	0	0	0	0	0	0	0	1	1	0	60.1	1	0	0	0	0	1	0	1	0	14.7	6.1	0.76		194.2	1	1735	0	1735	0	1735	0	1735	0	1735	0	1735
0	75	1.59	59	23.3377	1.22	1.12	3	0	2028	2014	1	1	0	0	0	0	0	0	0	1	0	0	61.95	1	0	0	1	0	0	0	0	0	15.4	6.6	0.97	58.1	22.6	0	1735	0	1735	0	1735	0	1735	0	1735	0	1735
0	41	1.75	73	23.8367	1.16	1.03	3	0	1191	1142	1	1	0	0	0	0	0	0	0	1	0	0	62	1	1	0	1	0	1	1	1	1	17.3	5.8	0.87	78	201.7	0	1734	0	1734	0	1744	0	1744	0	1744	0	1744
0	79	1.49	53.2	23.9629	0.96	0.53	1	1	3369	990	1	1	1	1	0	0	0	0	0	1	1	1	64	1	1	0	1	0	1	0	0	1	14.5	7.3	1.41	38	430.9	0	1733	0	1733	0	1733	0	1733	0	1733	0	1733
0	60	1.68	84	29.7619	1.12	1.11	3	0	1268	1246	0	1	0	0	0	0	1	0	0	1	0	0	71.46	1	0	0	1	0	0	1	0	1	14.5	5.2	0.75	82	44.7	0	1733	0	1733	0	1733	0	1733	0	1733	0	1733
0	79	1.63	38	14.3024	0.97	1.08	2	0	2234	2208	0	0	0	0	0	0	1	0	0	0	0	0		0	1	0	1	0	0	1	0	0	13.4	4.7	0.92	61	78	0	1730	0	1730	0	1730	0	1730	1	1728	0	1730
0	85	1.62	64	24.3865		0.37	1	1			1	0	0	0	0	0	0	0	0	1	0	1	64	0	0	1	0	0	0	1	1	0	13.1	4.8	1.35	39	83.5	1	1729	1	1729	0	1729	1	1729	0	1729	1	1729
1	71	1.47	44.9	20.7784	1.06	1.08	3	0	1116	1068	0	1	0	0	0	0	0	0	0	0	0	0	43	0	0	0	1	0	0	0	0	0	14.3	5.3	0.69	63	1014.9	0	1728	0	1728	0	1733	0	1733	0	1733	0	1733
0	62	1.63	58	21.83	1.17	1.13	3	0	1580	1569	0	1	1	0	0	0	1	0	0	1	0	0	28.62	1	1	0	1	1	0	0	0	0	14.9	4.6	0.67	92	61.5	0	1726	0	1726	0	1727	0	1727	0	1727	0	1727
0	60	1.73	74	24.7252	1.15	1.26	3	0	1468	1457	1	1	0	0	0	0	1	0	1	1	0	0	69	1	1	0	1	0	1	1	1	1	14.8	6.6	0.85	72	31	0	1725	0	1725	0	1633	0	1633	0	1633	0	1633
1	85	1.42	66.8	33.1283	0.83	0.58	1	1	2395	531	1	1	1	0	0	0	0	1	0	0	0	1	79	1	1	0	1	0	0	0	0	0	12.2	2	2.92	12	263.4	0	1723	0	1723	0	1723	0	1723	0	1723	0	1723
0	80	1.51	55	24.1217	1.22	1.17	3	0	1289	1332	0	0	0	0	0	0	0	0	0	0	0	0	66.28	0	0	0	0	0	1	0	0	0	10.1	8.5	1.19	46	123.8	0	1722	0	1722	0	1735	0	1735	0	1735	0	1735
1	68	1.52	50	21.6413	1.1	1.15	3	0	1259	1281	0	0	0	0	0	0	0	0	0	0	0	0	87.3	0	0	0	0	0	0	0	0	0	14.4	5.5	0.52	87	14	0	1722	0	1722	0	1722	0	1722	0	1722	0	1722
0	66	1.63	64.5	24.2764	0.94	1.02	2	0	1241	1258	0	0	0	0	0	0	0	0	0	1	0	0	82	1	1	0	1	0	0	0	0	0	16.6	5.5	0.72	83	38.9	0	1720	0	1720	0	1720	0	1720	0	1720	0	1720
1	79	1.53	65	27.7671	1.16	1.13	3	0	1624	1680	0	0	0	0	0	0	0	0	0	0	0	0	79.66	0	0	0	1	0	0	0	1	0	14.1	3.4	0.5	87	37.3	0	1718	0	1718	0	1718	0	1718	0	1718	0	1718
1	76	1.51	61.3	26.8848	1.22	1.2	3	0	2261	2137	1	0	0	0	0	0	0	0	0	0	0	0		0	0	0	0	0	0	0	1	0	12	12	0.52	85	24.6	0	1718	0	1718	0	1718	0	1718	0	1718	0	1718
0	64	1.72	55	18.5911	1.28	1.27	3	0	1452	1508	1	1	0	0	0	0	1	0	0	0	0	0	39.58	0	1	0	0	1	0	1	0	0	9	6.1	0.93	64	343	0	1718	0	1718	0	1718	0	1718	1	1620	0	1718
0	78	1.67	71	25.4581	1.24	1.16	3	0	1461	1594	0	0	1	1	0	0	0	0	0	0	0	0	73.5	1	1	0	0	0	0	0	0	0	14.2	6.6	0.9	62.3	11.6	0	1715	0	1715	0	1715	0	1715	0	1715	0	1715
0	39	1.7	104	35.9862	0.84	0.92	1	1	1125	1074	1	1	0	0	0	0	1	0	0	1	0	0	48	1	0	0	1	1	0	1	0	1	14.9	10.3	1.35		80.8	0	1714	0	1714	0	1714	0	1714	0	1714	0	1714
1	81	1.6	53	20.7031	1.11	1.02	3	0	1988	2042	1	1	1	0	0	0	0	0	1	0	0	0	55.1	1	0	0	0	0	1	0	0	0	13.1	7.2	0.89		478.1	1	1711	1	1711	0	1711	0	1711	0	1711	1	43
1	77	1.52	43	18.6115	1.13	1.12	3	0	1805	1774	1	0	0	0	0	0	0	0	0	0	0	0	50.5	1	0	0	0	1	0	1	1	1	12.3	4.2	0.61	70.8	113.3	0	1711	0	1711	0	1711	0	1711	0	1711	0	1711
1	63	1.45	54.8	26.0642	1.06	0.73	1	1	1693	1321	1	0	1	1	1	0	0	1	0	0	0	0	86	0	0	1	0	0	1	0	1	0	14.1	1.1	2.54	16	24.2	0	1710	0	1710	0	1710	0	1710	0	1710	0	1710
1	77	1.55	58	24.1415	1.16	1.2	3	0	1682	1820	1	1	1	0	0	0	0	0	0	0	0	0	64.31	1	0	0	1	0	0	0	0	0	11.5	6.4	1.42	28	265.6	0	1708	0	1708	0	1708	0	1708	0	1708	0	1708
1	59	1.44	46.8	22.5694	1.2	1.14	3	0	2154	2107	1	1	1	0	0	0	0	1	0	0	0	0	70	1	0	0	1	0	0	0	1	0	15	4.2	0.46	104	7.5	0	1708	0	1708	0	1708	0	1708	0	1708	0	1708
0	54	1.66	61	22.1367	1.13	1.03	3	0	1199	1174	0	1	0	0	0	0	1	0	0	1	0	0	55	1	1	0	1	1	0	1	0	0	15.1	6.3	0.94	66	9.8	0	1708	0	1708	0	1708	0	1708	0	1708	0	1708
1	44	1.66	57.1	20.7214	1.17	1.06	3	0	1652	1660	1	0	0	0	0	0	0	0	0	0	0	0	66	0	0	0	0	0	0	0	1	0	14.7	4.1	0.73	68	17.1	0	1708	0	1708	0	1708	0	1708	0	1708	0	1708
0	71	1.6	57	22.2656	0.4	0.38	1	1	895	897	1	1	0	0	0	0	0	0	0	1	0	0	54	1	0	1	1	0	0	0	1	0	16.9	7.8	0.73	81	15.9	0	1707	0	1707	0	1707	0	1707	0	1707	0	1707
0	55	1.77	94	30.0041	1.3	1.3	3	0	1440	1425	1	0	0	0	0	0	1	0	0	1	0	0		1	0	0	1	0	0	1	1	0	17.5	5.5	0.84	74	22.1	0	1707	0	1707	0	1707	0	1707	0	1707	0	1707
0	53	1.77	80	25.5354	0.78	0.75	1	1	912	1350	0	0	0	0	0	0	0	0	0	0	0	1	66.85	1	1	0	1	0	0	0	0	0	17.8	7.5	0.93	67	<5	0	1707	0	1707	0	1707	0	1707	0	1707	0	1707
0	76	1.63	79	29.7339	1.22	1.14	3	0	1783	1739	1	1	0	0	0	0	0	0	0	0	0	0	85.62	1	0	0	1	0	0	0	0	0	14.3	4.9	0.84	68	70.6	0	1700	0	1700	0	1700	0	1700	0	1700	0	1700
0	75	1.6	64	25	1.18	1.19	3	0	1842	1732	1	0	0	0	0	0	0	0	0	1	0	0	72.88	0	0	0	0	0	0	1	1	0	10.9	6.9	1.05	53	39.1	1	1699	0	1699	0	1699	0	1699	0	1699	0	1699
0	70	1.68	68.5	24.2701	0.76	0.58	1	1	1745	1584	1	0	1	0	0	0	0	1	0	0	0	1	63.18	1	0	1	1	0	1	1	0	0	11.7	5.7	5.25	9	194.3	0	1699	0	1699	0	1699	0	1699	0	1699	0	1699
1	27	1.56	48.4	19.8882	1.08	0.88	1	1	1101	1084	0	0	0	0	0	0	0	0	0	0	0	0	64.03	0	0	0	0	0	0	0	0	1	11.1	4.8	0.54		9.3	0	1699	0	1699	0	1699	0	1699	0	1699	0	1699
1	82	1.3	43	25.4438	0.77	0.28	1	1	2781	441	1	0	0	0	0	0	0	0	0	0	0	1	74.36										9.9	7.6	1.43	27.4	230.5	0	1698	0	1698	0	1698	0	1698	0	1698	0	1698
0	74	1.55	54.6	22.7263	1.52	0.77	1	1	1866	2035	1	0	1	0	0	0	0	1	1	0	0	1	63.11	1	0	1	0	0	0	0	0	1	12.2	2.8	5.98		590.4	1	1697	1	1697	0	1697	0	1697	0	1697	0	1697
0	75	1.7	83	28.7197	0.51	0.68	1	1	896	1070	1	1	1	0	0	0	0	0	0	1	0	1	66.92	1	0	1	1	0	1	0	0	0	14.3	7	1.32	41	10.6	0	1692	0	1692	0	1692	0	1692	0	1692	0	1692
0	81	1.6	59.2	23.125	1.24	1.14	3	0	2263	2064	1	0	0	0	0	0	0	0	0	0	1	0	83.1	0	0	0	0	0	0	0	0	0	14.4	6.4	1.05	52	60.8	0	1690	0	1690	0	1690	0	1690	0	1690	0	1690
0	58	1.68	85.4	30.2579	1.23	1.35	3	0	1333	1399	1	1	0	0	0	0	0	0	0	0	0	0	72	0	0	0	1	0	0	1	0	0	12.8	4.8	2.51	22	44.5	0	1690	0	1690	0	1690	0	1690	0	1690	0	1690
0	63	1.6	48	18.75	0.98	1.12	2	0	1329	1464	0	0	0	0	0	0	0	0	0	0	0	0	44.12	0	0	0	0	0	0	0	0	0	16.6	9.5	0.92	64.7	1259.4	1	1689	1	1689	0	1689	0	1689	0	1689	1	353
0	68	1.73	69.2	23.1214	1.32	1.3	3	0	1490	1504	0	1	0	0	0	0	0	0	0	0	0	0	63.2	1	1	0	1	1	0	1	0	0	13.5	6.2	0.81		64.4	0	1687	0	1687	0	1687	0	1687	0	1687	0	1687
0	70	1.73	81.3	27.1643	1.06	1.1	3	0	1317	1314	1	1	0	0	0	0	0	0	0	1	0	0	72.4	1	1	0	1	0	0	0	1	0	15.2	6.1	0.75		26.2	0	1686	0	1686	0	1686	0	1686	0	1686	0	1686
0	31	1.71	76	25.9909	1.05	1.12	3	0	1206	1143	0	0	0	0	0	0	0	0	0	1	0	0	74.74	0	0	0	0	0	0	1	0	0	14.6	7.6	0.82	90	12.7	0	1686	0	1686	0	1686	0	1686	0	1686	0	1686
1	29	1.57	45	18.2563	1.08	1.15	3	0	1180	1250	1	0	0	0	0	0	0	0	0	0	0	0	70.8	0	0	0	0	0	0	1	0	0	13.3	2.6	0.62	92	9.8	0	1686	0	1686	0	1686	0	1686	0	1686	0	1686
0	65	1.66	54.7	19.8505	1.06	0.97	2	0	1640	1608	1	1	1	0	0	0	1	0	0	1	0	0	52	1	1	0	1	0	0	1	0	0	15.8	7.6	0.98	60	42.6	0	1685	0	1685	0	1685	0	1685	0	1685	0	1685
0	83	1.6	59	23.0469	1.22	1.28	3	0	2028	1997	1	1	0	0	0	0	0	0	0	1	0	0	82.33	0	0	0	1	0	0	0	1	0	14.2	3.9	0.64	89	31.9	0	1684	0	1684	0	1684	0	1684	0	1684	0	1684
1	34	1.61	54.7	21.1026	1.12	1.08	3	0	1278	1191	0	0	0	0	0	0	0	0	0	0	0	0	67	0	0	0	0	0	0	0	0	0	13.2	4.7	0.71	76	13.1	0	1684	0	1684	0	1684	0	1684	0	1684	0	1684
0	72	1.74	83.2	27.4805	1.14	1.09	3	0	1699	1606	1	0	0	0	0	1	0	0	0	1	1	0	52	0	0	0	0	0	1	1	0	1	16.7	6.9	1.27	43	102.6	0	1683	0	1683	0	1683	0	1683	0	1683	0	1683
0	81	1.59	55	21.7555	1.07	1.15	3	0	1853	1924	1	1	0	0	0	0	0	0	0	1	0	0	74.8	1	0	1	1	0	0	0	0	0	10.5	5.2	0.89	62.4	19.5	0	1681	0	1681	0	1681	0	1681	0	1681	0	1681
0	67	1.6	49	19.1406	1.27	1.26	3	0	2458	2556	1	0	0	0	0	0	0	0	0	0	0	0	47	1	0	0	1	0	0	0	0	0	10.6	9.3	4.8	10	47.6	1	1681	0	1681	0	1681	0	1681	0	1681	0	1681
0	64	1.71	84	28.7268	1.21	1.19	3	0	2144	2243	1	1	1	0	0	0	0	0	0	1	0	0	71.99	0	0	0	0	0	1	0	1	0	15.1	5.3	0.8	75	19.9	0	1680	0	1680	0	1680	0	1680	0	1680	0	1680
1	79	1.5	59.2	26.3111	0.85	0.85	1	1	1454	1856	1	0	1	0	0	0	0	0	0	0	0	0	75	0	0	0	0	0	0	0	0	0	12.5	4.7	0.7	60	23.3	0	1676	0	1676	0	1676	0	1676	0	1676	0	1676
1	59	1.48	63.9	29.1728	1.15	1.21	3	0	1390	1465	1	0	0	0	0	0	0	0	0	0	0	0	71	0	0	0	0	0	1	1	1	0	11.1	4.3	0.44	109	11.7	0	1676	0	1676	0	1676	0	1676	0	1676	0	1676
0	55	1.66	70	25.4028	1.2	1.17	3	0	1150	1158	0	0	0	0	0	0	1	0	0	1	0	0	61.53	1	1	0	1	0	1	0	0	0	14.1	6.2	0.87	72	8.7	0	1676	0	1676	0	1676	0	1676	0	1676	0	1676
0	61	1.71	71	24.281	1.16	1.15	3	0	1611	1620	1	0	0	0	0	0	0	0	0	0	0	0	65.92	0	0	0	0	0	0	1	0	0	17.5	7.8	1.7	33	55.7	0	1674	0	1674	0	1674	0	1674	0	1674	0	1674
0	79	1.49	49.9	22.4765	1.27	1.35	3	0	1608	1570	1	1	0	0	0	0	0	0	0	1	0	0	79.2	1	0	0	1	0	0	0	0	0	15.5	5.6	0.73	78	65.5	0	1673	0	1673	0	1673	0	1673	0	1673	0	1673
1	78	1.49	51	22.9719	1.12	1.12	3	0	1898	1915	0	0	1	0	1	0	0	0	0	1	0	0	69	1	0	0	1	0	0	0	1	0	13.3	3.8	0.46	96	22	0	1673	0	1673	0	1673	0	1673	0	1673	0	1673
1	68	1.56	59	24.2439	1.08	1.19	3	0	1702	1969	0	1	0	0	0	0	0	0	0	1	0	0	85	1	1	0	1	0	1	1	1	0	14.1	3.8	0.69	64	27.7	0	1671	0	1671	0	1671	0	1671	0	1671	0	1671
0	83	1.68	66	23.3844	1.08	0.97	2	0	1622	1482	1	1	0	0	0	0	0	0	1	1	1	0	58.53	1	0	0	0	0	1	0	0	1	9.5	7.4	1.13	48	660.3	0	1670	0	1670	0	1683	0	1683	0	1683	1	1490
0	52	1.77	88	28.089	1.15	1.16	3	0	1175	1144	0	1	0	0	0	0	1	0	0	1	0	0	46	1	1	0	1	0	0	1	0	0	16.2	7	0.8	80	50.3	0	1670	0	1670	0	1670	0	1670	0	1670	0	1670
0	76	1.62	63	24.0055	1.13	1.12	3	0	1823	1700	1	1	0	0	0	0	0	0	0	1	0	1	59.99	1	1	0	1	1	0	0	0	0	12.5	5.6	1.11	50	819.6	0	1669	0	1669	0	1673	0	1673	0	1673	0	1673
1	60	1.52	64	27.7008	1.14	1.13	3	0	1787	1829	0	0	1	0	0	0	0	0	0	0	0	0	84.78	1	1	0	1	0	1	0	0	0	12.8	2	0.5	95	56.9	0	1668	0	1668	0	1668	0	1668	0	1668	0	1668
0	44	1.69	73.1	25.5943	1.14	1.1	3	0	1222	1271	0	0	0	0	0	0	1	0	0	1	0	0		1	0	0	1	1	0	1	0	1	16.6	7.1	0.93	69	44.2	0	1667	0	1667	0	1667	0	1667	0	1667	0	1667
0	94	1.5	48	21.3333	1.02	1.3	3	0	2152	1082	1	0	1	0	0	0	0	1	0	0	0	0	50.67	1	0	1	0	0	0	0	0	0	11.2	1.8	1.39	37	743.1	0	1665	0	1665	0	1665	0	1665	0	1665	0	1665
1	72	1.45	40	19.025	1.29	1.2	3	0	1684	1817	0	1	1	0	0	0	0	0	0	0	0	0	68	1	0	0	1	0	0	1	0	0	12.4	3.8	0.63		74.9	0	1665	0	1665	0	1665	0	1665	0	1665	0	1665
0	69	1.62	74.9	28.5399	1	0.94	2	0	1971	2196	1	1	1	0	0	0	0	0	0	1	0	0	69.2	1	1	0	1	0	1	0	0	0	15.1	5.1	0.8		20.1	0	1665	0	1665	0	1665	0	1665	0	1665	0	1665
1	67	1.48	48	21.9138	0.93	0.95	2	0	1248	1189	0	1	0	0	0	0	0	0	0	0	0	0	48.48	0	0	0	0	1	0	0	0	0	14.6	6.9	0.96	45	428	0	1665	0	1665	0	1665	0	1665	0	1665	0	1665
0	61	1.73	69.9	23.3553	1.13	1.15	3	0	1441	1460	0	0	0	0	0	0	0	0	0	1	0	0	53	0	0	0	0	0	0	0	0	0	16.4	6.2	0.91	66	6.7	0	1665	0	1665	0	1665	0	1665	0	1665	0	1665
1	43	1.6	47.6	18.5937	1.34	1.38	3	0	1499	1360	0	1	0	0	0	0	0	0	1	0	1	1	16.7	0	0	0	1	1	0	1	0	1	12.3	4.9	0.51		475.1	0	1664	0	1664	0	1664	0	1664	0	1664	0	1664
0	66	1.55	58.4	24.308	1.07	1.1	3	0	2583	3371	1	1	1	0	0	0	0	0	0	1	0	1	49	0	1	0	1	0	1	0	1	1	13.7	6.1	1.1	53	220.1	0	1663	0	1663	0	1663	0	1663	0	1663	0	1663
0	64	1.68	62	21.9671	1.02	1.05	3	0	1376	1372	0	0	1	0	0	0	0	0	0	1	1	0		0	0	0	0	0	0	1	0	0	15.7	6.1	0.91	65	57.9	0	1663	0	1663	0	1663	0	1663	0	1663	0	1663
0	65	1.64	67	24.9108	1.02	1.13	3	0	1939	2186	1	0	1	0	1	0	0	1	0	0	0	1	78	1	1	0	0	0	0	0	1	0	14.6	4.2	8.08	6	170.8	1	1661	0	1661	0	1661	0	1661	0	1661	0	1661
0	45	1.69	80	28.0102	1.04	1.04	3	0	1094	1069	0	1	0	0	0	0	0	0	0	0	0	0	64	1	1	0	1	0	0	0	0	0	17.6	4.9	0.64	106	6.5	0	1661	0	1661	0	1661	0	1661	0	1661	0	1661
1	44	1.59	90	35.5999	0.96	0.96	2	0	1353	1284	1	1	1	0	0	0	0	0	0	1	0	0	63	1	1	0	1	0	0	1	1	1	13.2	6.9	0.67	75	21.8	0	1660	0	1660	0	1660	0	1660	0	1660	0	1660
0	78	1.58	57.3	22.9531	1.18	1.19	3	0	1877	1834	1	1	0	0	0	0	1	0	0	1	0	0	66.09	1	1	0	1	0	1	0	1	0	9.2	5.5	0.8		182.7	1	1659	0	1659	0	2174	0	2174	0	2174	0	2174
0	78	1.6	69	26.9531	1.03	0.92	2	0	2019	2050	1	0	1	0	0	0	1	0	0	1	0	0	73.1	1	1	0	1	0	1	1	0	0	14.5	6.2	0.88	64	113.5	0	1659	0	1659	0	1659	0	1659	0	1659	0	1659
1	77	1.46	60	28.1479	1.14	1.08	3	0	2140	2262	1	1	1	1	0	0	0	0	0	0	0	0	60.2	1	0	0	1	0	1	0	0	0	14	7.4	0.65	89.3	18.1	0	1658	0	1658	0	1658	0	1658	0	1658	0	1658
0	72	1.62	68.8	26.2155	1.19	1.16	3	0	1685	1486	1	1	0	0	0	0	0	0	0	0	0	0	84	0	0	0	1	0	1	1	1	0	14.4	6.9	0.98	58	10.4	0	1658	0	1658	0	1658	0	1658	0	1658	0	1658
0	60	1.67	91	32.6294	1.1	1.11	3	0	1554	1553	1	0	1	0	1	0	1	0	1	0	0	0	63.3	1	0	1	1	0	0	1	0	0	14.8	6.4	0.6		32.2	0	1658	0	1658	0	1658	0	1658	0	1658	0	1658
1	51	1.5	51.7	22.9778	1.14	1.16	3	0	1755	1690	1	0	0	0	0	0	0	0	0	1	0	0	77	1	0	0	0	0	0	1	1	0	14.6	4.9	1.01	51	34.8	0	1658	0	1658	0	1658	0	1658	0	1658	0	1658
0	81	1.48	53.8	24.5617	1.09	1.16	3	0	1952	1888	0	1	0	0	0	0	0	0	0	0	0	0	68.9	1	1	0	1	0	0	0	0	0	15	4.1	0.87		54.3	0	1656	0	1656	0	1656	0	1656	0	1656	0	1656
0	67	1.6	52.6	20.5469	1.11	1.04	3	0	1680	1675	0	1	0	0	0	0	0	0	0	1	1	0	52	0	0	0	0	0	0	0	0	1	16.2	7.7	1.02	57	109.2	0	1656	0	1656	0	1656	0	1656	0	1656	0	1656
0	78	1.62	63	24.0055	1.23	1.17	3	0	2174	2105	1	0	1	0	0	0	0	0	0	0	0	0	62.14	1	0	0	0	0	1	1	1	1	14.4	6	0.98	57	154.6	0	1655	0	1655	0	1655	0	1655	0	1655	0	1655
0	71	1.65	52	19.1001	0.55	0.61	1	1	975	1085	1	0	1	0	0	0	0	0	0	1	0	1	73	0	0	1	0	0	1	0	1	0	13.8	4.9	0.62	96	17.3	0	1655	0	1655	0	1655	0	1655	0	1655	0	1655
0	80	1.63	71	26.7229	0.62	0.93	1	1	1421	1827	1	1	1	0	0	0	0	0	0	1	0	0	75.49	0	0	0	0	0	1	0	0	0	13.9	9.4	2.23	23	190.6	1	1653	0	1653	1	582	0	1653	0	1653	0	1653
1	76	1.49	63	28.3771	0.99	0.98	2	0	1320	1210	0	0	0	0	0	0	0	0	0	1	0	0	74.85	1	1	0	1	0	0	0	0	0	13.4	6.5	0.71	60	16.9	0	1653	0	1653	0	1653	0	1653	0	1653	0	1653
0	73	1.7	69.8	24.1522	1.1	1.07	3	0	1530	1315	1	1	1	0	0	0	0	0	0	0	0	0	59.1	1	0	0	1	0	1	0	1	0	12.9	6.2	0.97		365.5	0	1653	0	1653	0	1653	0	1653	0	1653	0	1653
0	65	1.67	57	20.4382	1.17	1.2	3	0	1268	1217	0	0	1	0	0	0	0	0	0	0	0	0	66.63	0	0	0	0	0	0	0	0	0	14.7	5.9	0.75	80	7.6	0	1653	0	1653	0	1653	0	1653	0	1653	0	1653
0	62	1.6	70	27.3437	1.23	1.2	3	0	1247	1298	1	1	1	0	0	0	0	0	0	0	0	0	45.63	0	0	0	1	0	1	0	0	0	14.8	5	0.7	88	<5	0	1652	0	1652	0	1652	0	1652	0	1652	0	1652
1	66	1.55	53.3	22.1852	1.04	1.18	3	0	1657	1602	1	1	1	0	0	0	0	0	0	0	0	0	69	0	0	0	1	1	1	0	1	0	13.1	5	0.61	74	21.7	0	1650	0	1650	0	1650	0	1650	0	1650	0	1650
0	75	1.58	54	21.6311	0.97	1.02	2	0	1983	1987	0	0	0	0	0	0	0	0	0	1	0	0	58.65	0	0	0	0	0	0	1	0	1	16.2	5.7	0.99	57	89.5	0	1648	0	1648	0	1648	0	1648	1	174	0	1648
0	73	1.78	82	25.8806	1.11	1.17	3	0	2680	2302	1	0	0	0	0	0	0	0	0	1	0	0	56.2	0	0	0	0	1	0	0	1	0	12.8	4.7	0.72	81	95.9	1	1648	1	1648	0	1648	0	1648	0	1648	0	1648
0	76	1.68	92	32.5964	1.23	1.2	3	0	1429	1335	1	0	0	0	0	0	1	0	0	0	1	0	27.17										14.4	5.4	0.85	66.9	32.5	1	1646	0	1646	0	1646	0	1646	0	1646	0	1646
0	67	1.67	64	22.9481	1.15	1.1	3	0	1777	1591	1	1	0	0	0	0	1	0	0	1	0	0	54	1	1	0	1	1	0	1	0	0	14.6	4.5	1.02	57	60.3	0	1646	0	1646	0	1646	0	1646	0	1646	0	1646
0	74	1.6	67	26.1719	1.01	1.16	3	0			1	0	0	0	1	0	0	0	0	1	1	0	55.98	1	0	0	0	0	0	0	0	1	14.8	5.5	0.93	61	144.5	0	1644	0	1644	0	1644	0	1644	0	1644	0	1644
1	74	1.5	52.7	23.4222	1.09	1.11	3	0	2265	2302	1	0	0	0	0	0	0	0	0	0	0	0	88.43	0	0	0	0	0	0	0	0	0	14.2	6	0.67	65	16.2	0	1644	0	1644	0	1644	0	1644	0	1644	0	1644
0	59	1.68	76.7	27.1755	1.17	1.14	3	0	1592	1597	1	1	1	0	0	0	0	0	0	1	0	0	36	0	0	0	0	1	0	1	0	0	15		0.95	64	29.8	0	1641	0	1641	0	1642	0	1642	0	1642	0	1642
0	56	1.62	70	26.6728	1.04	1	3	0	1321	1118	1	1	1	0	0	0	0	0	0	1	0	0	66.81	0	0	0	0	1	0	0	0	0	16.3	5.2	1.03	59	<5	0	1639	0	1639	0	1639	0	1639	0	1639	0	1639
0	68	1.62	85.9	32.7313	1.12	1.14	3	0	1571	1454	1	1	0	0	0	0	0	0	0	1	0	0	63.1	0	0	0	1	0	1	0	1	0	15.3	6.3	0.62	97	21.3	0	1638	0	1638	0	1638	0	1638	0	1638	0	1638
0	65	1.63	73	27.4756	1.19	1.14	3	0	2134	1898	1	1	0	0	0	0	0	0	0	1	0	0	59.71	1	0	0	1	0	1	1	0	1	14.9	6.7	0.82	73	50.5	0	1638	0	1638	0	1638	0	1638	0	1638	0	1638
0	79	1.55	53	22.0604	1.17	1.27	3	0	1769	1964	1	0	0	0	0	0	0	0	0	0	0	0	33.2	1	1	0	1	1	0	0	0	0	14.9		1.03	53.6	454.8	0	1636	0	1636	0	1649	0	1649	0	1649	0	1649
0	68	1.71	81	27.7008	1.24	1.14	3	0	1882	1844	1	0	0	0	0	0	0	0	0	1	0	0		0	0	0	0	0	0	0	0	0	14.8	7.8	0.8	74	7.2	0	1635	0	1635	0	1635	0	1635	0	1635	0	1635
0	85	1.69	75	26.2596	1.35	1.39	3	0	1486	1536	1	0	0	0	0	0	0	0	1	1	0	0	25.27	0	0	0	0	1	1	1	0	0	13.5	8.4	0.99	55	1740.8	1	1631	1	1631	0	1726	1	1503	1	37	0	1726
0	79	1.7	64	22.1453	1.2	1.2	3	0	2170	2012	0	0	0	0	0	0	0	0	0	0	1	0	40	1	0	0	0	0	1	0	0	1	14.6	7.4	1.2	45.3	77.6	0	1629	0	1629	0	1629	0	1629	1	1579	0	1629
0	84	1.67	62	22.231	0.59	1.1	1	1	900	1576	0	0	0	0	0	0	0	0	0	1	0	0	50.88										11.2	7.7	1.23	43	98.5	0	1628	0	1628	0	1628	0	1628	0	1628	0	1628
0	78	1.58	48.4	19.3879	1.28	1.29	3	0	1895	1977	0	1	0	0	0	0	0	0	0	0	0	0	22	0	0	0	1	1	0	1	0	1	14.2	7.5	1.03	54	506.9	0	1628	0	1628	0	1630	0	1630	1	76	0	1630
1	70	1.6	42.3	16.5234	1.21	1.18	3	0	1245	1198	0	0	0	0	0	0	0	0	0	0	0	0	66.3	0	0	0	0	0	0	0	0	0	12.8	2.9	0.5	90	397.3	0	1627	0	1627	0	1627	0	1627	0	1627	0	1627
0	63	1.6	46.1	18.0078	1.12	1.05	3	0	1852	1746	1	0	1	0	0	0	0	0	0	1	0	0	65	0	0	0	0	0	1	1	1	0	17.6	3.5	0.54	116	29.4	0	1625	0	1625	0	1632	0	1632	0	1632	0	1632
1	53	1.71	50	17.0993	1.26	1.23	3	0	1306	1304	0	0	0	0	0	0	1	0	0	0	0	0	75	1	0	0	1	0	0	0	0	0	13.3	4.2	0.6	80	19.5	0	1625	0	1625	0	1625	0	1625	0	1625	0	1625
1	76	1.45	49	23.3056	1	1.08	3	0	2064	1969	1	1	1	0	0	0	0	0	0	0	0	0	55.74	1	1	0	1	0	0	0	0	1	11.4	9.8	1.18	35	56	0	1624	0	1624	0	1624	0	1624	0	1624	0	1624
1	72	1.58	56	22.4323	1.08	1.08	3	0	1967	2152	0	1	1	1	0	0	0	0	0	0	0	0	66.21	1	1	0	1	0	0	0	0	0	13.2		0.53	84		0	1623	0	1623	0	1623	0	1623	1	1463	0	1623
1	85	1.46	56	26.2713	1.13	1.16	3	0	1919	1919	0	0	0	0	0	0	0	0	0	0	1	0	71.6	0	0	0	0	0	0	0	0	1	15.2	5.4	1.19	33	137.1	0	1622	0	1622	0	1622	0	1622	0	1622	0	1622
0	56	1.72	73	24.6755	1.23	1.23	3	0	1336	1288	0	1	0	0	0	0	1	0	0	1	0	0	48.73	0	1	0	1	1	0	0	1	0	17	5.3	0.72	88	56.1	0	1622	0	1622	0	1622	0	1622	0	1622	0	1622
0	81	1.6	74	28.9062	0.88	0.86	1	1	2275	2116	1	1	0	0	0	0	0	0	0	1	0	0	54	0	0	0	1	1	0	0	0	0	14.6	6	1.18	46	84.2	0	1621	0	1621	0	1621	0	1621	0	1621	0	1621
0	48	1.72	84	28.3937	1.23	1.26	3	0			0	0	0	0	0	0	0	0	0	0	0	0	39.58	0	0	0	0	1	0	1	0	1	15.2	7	1.96	67	218.1	0	1621	0	1621	0	1623	0	1623	0	1623	1	840
0	74	1.64	73	27.1416	0.5	0.94	1	1	797	2031	0	0	0	0	1	0	0	0	0	1	0	1	74.8	1	0	0	1	0	1	1	1	1	12.5	6.3	0.97	58.3	77.2	1	1620	1	1620	0	1620	0	1620	0	1620	0	1620
0	55	1.59	65.4	25.8692	1.15	1.27	3	0	1963	1837	1	0	0	0	0	0	0	0	0	0	0	0	69	0	0	0	0	0	0	0	0	0	14.8	6.7	0.69	92	29.2	0	1620	0	1620	0	1620	0	1620	0	1620	0	1620
0	74	1.61	63	24.3046	1.28	1.23	3	0	1403	1480	1	1	0	0	0	0	1	0	0	0\1	0	0	54	1	1	0	1	1	0	1	0	1	12.8	6.1	0.95	60	59	0	1619	0	1619	0	1619	0	1619	0	1619	0	1619
0	70	1.6	75.8	29.6094	1.04	1.05	3	0			1	1	1	0	0	0	0	0	0	0	0	0	79	1	1	0	1	1	0	1	0	0	11.4	8	1.28	44	55.1	0	1617	0	1617	0	1619	0	1619	0	1619	0	1619
0	77	1.58	75	30.0433	1.23	1.18	3	0	1581	1422	1	1	0	0	0	0	0	0	0	1	0	0	55.41	0	0	0	0	0	0	0	1	0	15.3	4.5	0.73	79	23.6	0	1616	0	1616	0	1616	0	1616	0	1616	0	1616
1	73	1.54	47	19.8178	1.23	1.22	3	0	2182	2208	1	0	0	0	0	0	0	0	0	0	0	0	65.71	0	0	0	0	0	0	0	1	0	16.8	1.9	0.49	91	145.1	0	1616	0	1616	0	1616	0	1616	0	1616	0	1616
0	64	1.67	71	25.4581	1.07	0.99	2	0	1203	1184	1	1	1	0	0	0	0	0	0	0	0	0	65.19	1	0	0	1	1	0	0	0	1	14.2	5.3	0.88	68	38.5	0	1616	0	1616	0	1616	0	1616	0	1616	0	1616
1	63	1.55	61.3	25.5151	0.98	0.98	2	0	1626	1920	1	0	0	0	0	0	0	0	0	0	0	0	70	0	0	0	0	0	1	0	1	0	11.6	2.6	0.5	93	68.1	0	1616	0	1616	0	1622	0	1622	0	1622	0	1622
1	60	1.48	37	16.8919	0.73	0.68	1	1	1093	804	0	1	0	0	0	0	0	0	0	1	1	1	74.83	1	1	0	1	0	1	1	1	1	13.7	4.2	0.72		94.7	0	1616	0	1616	0	1616	0	1616	0	1616	0	1616
1	86	1.42	32.6	16.1674	1.26	1.24	3	0	2614	2554	1	0	0	0	0	0	0	0	0	0	0	0	65.4	1	0	0	1	1	0	0	0	1	9.5		0.66			1	1615	0	1615	0	1625	0	1625	0	1625	0	1625
0	72	1.69	61.5	21.5329	1.22	1.23	3	0	1215	1210	1	0	0	0	0	0	0	0	0	0	1	0	70	0	0	0	0	0	1	0	1	1	16	6.4	1.14	49	18.4	0	1615	0	1615	0	1615	0	1615	0	1615	0	1615
0	27	1.87	77.1	22.0481	1.03	1.06	3	0	1328	1225	0	0	0	0	0	0	0	0	0	1	0	0	52	0	0	0	0	0	0	0	0	0	16.5	5.5	0.8	95	5	0	1614	0	1614	0	1614	0	1614	0	1614	0	1614
0	59	1.66	62.5	22.6811	0.63		1	1	1284		1	0	0	0	0	0	0	0	0	1	0	1	84	1	1	0	0	0	1	0	1	0	13.9	7.1	0.88		23.5	0	1613	0	1613	0	1613	0	1613	0	1613	0	1613
0	70	1.58	59	23.634	1.18	1.12	3	0	1610	1564	0	0	1	1	0	1	0	0	0	1	0	0	22.88	1	0	0	1	0	1	1	0	1	14.6	7.3	1.29	43.4	453.9	1	1612	1	1612	0	1612	0	1612	0	1612	1	1076
0	76	1.59	50.8	20.0941	1.22	1.28	3	0	2019	2080	1	0	1	0	0	0	0	0	0	1	0	0	69	1	0	0	0	0	0	0	1	0	11.4	4.8	2.13	24	35	0	1611	0	1611	0	1611	0	1611	0	1611	0	1611
1	61	1.6	69	26.9531	1.27	1.28	3	0	1450	1462	1	0	0	0	0	0	0	0	0	0	0	0	46.5	0	0	0	1	0	0	0	0	0	13.5	6.4	0.61	76	265.4	0	1610	0	1610	0	1610	0	1610	0	1610	0	1610
0	39	1.65	67	24.6097	1.06	1.06	3	0	1758	1773	0	0	0	0	0	0	0	0	0	0	0	0	76	0	0	0	0	0	0	0	0	0	16.5	6.4	0.74		6.7	0	1610	0	1610	0	1610	0	1610	0	1610	0	1610
1	78	1.4	40	20.4082	1.09	1	3	0	1822	1746	1	0	0	0	0	0	0	0	0	0	0	0	72.27	0	1	0	0	0	1	0	0	0	14.1	6.5	0.65	66	124.1	0	1608	0	1608	0	1608	0	1608	0	1608	0	1608
1	66	1.51	71.4	31.3144	1.09	1.17	3	0	1509	1546	0	1	1	0	0	0	0	0	0	1	0	0	68.6	0	0	0	0	0	0	0	0	0	14.2	5.4	0.59		33.7	0	1608	0	1608	0	1608	0	1608	0	1608	0	1608
0	85	1.68	54.8	19.4161	0.87	1.17	1	1	2354	1767	1	0	0	0	0	0	0	0	0	0	1	0	54	1	1	0	1	1	0	1	0	0	10.5	5.8	1.59	33	540.6	0	1606	0	1606	0	1608	0	1608	0	1608	0	1608
0	79	1.66	69	25.0399	1.29	1.18	3	0	1468	1457	1	1	0	0	0	0	0	0	0	0	1	0	70.03	0	0	0	1	1	0	0	0	0	14.8	6.9	0.9	62	23.4	0	1605	0	1605	0	1605	0	1605	0	1605	0	1605
1	75	1.44	49	23.6304	1.02	1.15	3	0	2253	2058	1	0	0	0	0	0	0	0	0	0	0	0	82	0	1	0	0	0	0	1	1	0	12.6	5.2	0.55	80	177.8	0	1604	0	1604	0	1604	0	1604	0	1604	0	1604
0	71	1.52	47.3	20.4726	1.09	1.16	3	0	1786	1713	1	0	0	0	0	0	0	0	0	1	0	0	64	0	0	0	0	0	1	0	1	0	16.2	7.1	0.72	81	44.1	0	1604	0	1604	0	1604	0	1604	0	1604	0	1604
0	69	1.62	66	25.1486	0.98	1.15	2	0	1353	1227	0	1	0	0	0	0	0	0	1	1	0	0	49	0	0	0	1	1	0	1	0	0	16.2	2	1.02	56	174.6	0	1603	0	1603	0	1603	0	1603	0	1603	1	1027
0	84	1.61	59.2	22.8386	1.12	0.99	2	0	1824	1755	1	1	0	0	0	0	1	0	0	0	0	0	75	1	1	0	1	1	0	1	1	0	15.1	4.2	0.73	77	26.9	0	1602	0	1602	0	1602	0	1602	0	1602	0	1602
0	74	1.67	70	25.0995	1.29	1.26	3	0	2944	2788	1	0	0	0	0	0	0	0	0	0	1	0	88	0	0	0	0	0	0	0	1	1	13.5	4.7	0.71	82	24.4	0	1601	0	1601	0	1601	0	1601	0	1601	0	1601
0	57	1.75	78	25.4694	1.25	1.18	3	0	1394	1483	1	1	0	0	0	0	0	0	0	1	0	0	68.8	0	0	1	1	0	1	0	0	0	16.4	6.8	1.16		5	0	1601	0	1601	0	1601	0	1601	0	1601	0	1601
0	72	1.72	69	23.3234	0.87	0.73	1	1	4758	2521	1	1	0	0	0	0	0	0	0	1	0	0	72.07	0	0	0	0	0	1	0	1	0	13.8	7.5	1.29	43	20.2	0	1600	0	1600	0	1600	0	1600	0	1600	0	1600
0	20	1.74	74	24.4418	1.15	1.15	3	0	1488	1451	1	0	0	0	0	0	0	0	0	0	0	0	55.05	0	0	0	0	0	0	0	0	0	16.8	7	0.75	112	<5	0	1600	0	1600	0	1600	0	1600	0	1600	0	1600
0	65	1.65	63	23.1405	1.17	1.2	3	0	1396	1427	0	1	0	0	0	0	0	0	0	0	0	0	64.9	1	1	0	1	1	0	1	0	0	12.2	6.1	0.73		18.8	1	1597	0	1597	0	1597	0	1597	0	1597	0	1597
0	78	1.57	46.5	18.8649	1.14	0.96	2	0	2159	1855	0	0	0	0	1	0	0	0	0	1	0	1	69	0	1	1	0	0	0	0	1	0	13.3	5.6	1.14	48	20.9	0	1596	0	1596	0	1596	0	1596	0	1596	0	1596
0	69	1.71	65.6	22.4343	0.78	0.61	1	1	1168	1183	1	1	1	0	1	0	0	0	0	1	1	1	63.69	1	1	0	1	1	0	1	0	1	14.1	3.4	1.36	41	160.5	0	1596	0	1596	0	1598	0	1598	0	1598	0	1598
1	82	1.64	46	17.1029	1.07	1.1	3	0	1531	1567	1	0	0	0	0	0	0	0	0	0	0	0	45.17	1	1	0	1	1	0	0	0	0	12.5	2.7	0.6	71		0	1594	0	1594	0	1595	0	1595	0	1595	0	1595
1	78	1.49	47	21.1702	1.13	1.2	3	0	2028	2051	1	0	0	0	0	0	0	0	1	0	0	0	38	0	0	0	0	1	0	1	0	0	17.3	9,4	1.43	27	280.5	1	1594	0	1594	0	1594	0	1594	0	1594	0	1594
1	74	1.53	53.6	22.8972	1.18	1.2	3	0	3113	2991	0	0	0	0	0	0	0	0	0	1	0	0		0	0	0	0	0	0	0	0	0	15.5	6.4	0.6	73	24	0	1594	0	1594	0	1594	0	1594	0	1594	0	1594
0	66	1.65	64	23.5078	0.66	0.58	1	1	1002	925	1	0	1	0	0	0	0	0	0	0	0	1	74.4	0	0	1	0	0	1	0	0	0	11.3	7.3	1.03	56.4	43.3	0	1592	0	1592	0	1592	0	1592	0	1592	0	1592
0	63	1.73	64.4	21.5176	1.01	0.63	1	1	1535	1246	0	1	1	0	0	0	0	0	0	1	0	1	48	1	0	0	1	0	0	0	0	1	14.6	6.5	0.97	61	13.1	0	1592	0	1592	0	1592	0	1592	0	1592	0	1592
0	65	1.61	66	25.462	1.23	1.14	3	0	1235	1317	1	1	0	0	0	0	1	0	0	1	0	0	62	1	1	0	1	1	0	1	0	0	16.1	5.8	0.85	70	21.3	0	1591	0	1591	0	1591	0	1591	0	1591	0	1591
0	66	1.68	64.1	22.7112	1.26	1.35	3	0	1493	1499	1	1	0	0	1	0	0	0	0	1	1	0	74	0	0	0	1	0	1	0	0	1	16.4	5.1	1.02	58	59.3	0	1589	0	1589	0	1589	0	1589	0	1589	0	1589
0	77	1.65	73.8	27.1074	0.7	0.91	1	1	2044	2547	1	1	1	0	0	0	0	0	0	0	1	0	78	1	1	0	0	0	1	1	0	1	17.4	4.8	1.01	55	145.2	0	1588	0	1588	0	1588	0	1588	0	1588	0	1588
1	68	1.42	47	23.3089	1.04	1.11	3	0	1680	1838	1	0	0	0	0	0	0	0	0	0	0	0	55.3	0	0	0	0	0	0	1	1	0	14.4	5.3	0.7	63	112.2	0	1588	0	1588	0	1588	0	1588	0	1588	0	1588
0	76	1.64	57.7	21.453	1.08	1.22	3	0	1880	1780	1	0	0	0	0	0	0	0	0	1	0	0	72.6	1	1	0	1	0	0	1	1	0	9	8.9	3.16	16	93.3	0	1585	0	1585	0	1585	0	1585	0	1585	0	1585
1	70	1.58	55.6	22.2721	1.14	1.13	3	0	1432	1525	1	1	0	0	0	0	0	0	0	0	0	0	83	0	0	0	1	0	0	0	0	0	16.8	4.5	0.58	77	28.7	0	1585	0	1585	0	1585	0	1585	0	1585	0	1585
0	62	1.65	51.8	19.0266	1.07	1.26	3	0	2324	2160	1	0	0	0	0	0	0	1	0	1	0	0	52.27	0	1	0	0	0	1	1	1	0	16.3	3.7	6.37		181.5	0	1583	0	1583	0	1583	0	1583	0	1583	0	1583
1	67	1.56	57	23.4221	1.25	1.26	3	0	1960	1935	1	1	0	0	0	0	0	0	0	0	0	0	74.63	0	0	0	1	0	0	0	0	0	13.6	6.1	0.54	84	23.1	0	1582	0	1582	0	1582	0	1582	0	1582	0	1582
1	49	1.55	54.4	22.6431	1.14	1.09	3	0	1070	1075	0	0	0	0	0	0	0	0	0	1	0	0	78.2	0	0	0	0	0	0	0	0	1	9.9	4.9	0.76		18.6	0	1582	0	1582	0	1582	0	1582	0	1582	0	1582
1	43	1.54	53	22.3478	0.96	1.05	2	0	1292	1247	0	0	0	0	0	0	0	0	1	0	0	0	15.6	0	0	0	0	1	0	1	0	1	12.8		0.84		536.1	0	1582	0	1582	0	1585	0	1585	0	1585	0	1585
1	42	1.54	55.4	23.3598	0.95	0.98	2	0	1936	1725	1	0	0	0	0	0	0	0	0	0	0	0	68	0	0	0	0	0	1	1	1	0	12.6	5.4	0.73	69	41.7	0	1581	0	1581	0	1586	0	1586	0	1586	0	1586
1	65	1.45	55	26.1593	1.21	1.23	3	0	1384	1454	0	0	0	0	0	0	0	1	1	0	0	0	83	1	1	0	0	0	0	0	1	0	11	7.7	11.44		271.5	1	1579	0	1579	0	1579	0	1579	0	1579	0	1579
1	61	1.45	62	29.4887	1.2	1.19	3	0	1854	1711	1	1	0	0	0	0	0	0	0	0	0	0	66.41	0	0	0	1	0	0	0	1	0	13.2	5.5	0.49	96	22.7	0	1579	0	1579	0	1579	0	1579	0	1579	0	1579
1	44	1.6	47	18.3594	1.03	1.04	3	0	1094	1121	0	0	0	0	0	0	0	0	0	0	0	0	63.92										13.9	2.3	0.64	79	5.7	0	1578	0	1578	0	1578	0	1578	0	1578	0	1578
0	34	1.57	46	18.662	1.16	1.1	3	0	1006	969	0	0	0	0	0	0	0	0	0	0	1	0	78	0	0	0	0	0	1	0	0	0	13.9	5.5	0.49		85.6	0	1578	0	1578	0	1578	0	1578	0	1578	0	1578
1	70	1.46	52	24.3948	1.15	1.14	3	0	1450	1465	1	1	0	0	0	0	0	0	0	0	0	0	70.81	0	0	0	0	0	0	0	0	0	13.6	0.8	0.72	61	78.5	0	1577	0	1577	0	1577	0	1577	0	1577	0	1577
0	73	1.66	51.2	18.5803	1.04	1.25	3	0	1540	1573	1	0	0	0	0	0	0	1	1	1	0	0	39.1	0	0	0	0	0	0	1	1	1	9.7	1.7	3.76		851	0	1576	0	1576	0	1576	0	1576	0	1576	0	1576
0	63	1.73	77.4	25.8612	1.2	1.15	3	0	1770	1639	1	1	0	0	0	0	1	0	0	1	0	0	57	1	0	0	1	0	0	0	1	0	10.4	6.5	1.25	46	15	0	1576	0	1576	0	1576	0	1576	0	1576	0	1576
1	66	1.44	43.6	21.0262	1.15	1.06	3	0	1373	1422	0	1	0	0	0	0	0	0	0	0	0	0	77.3	0	0	0	1	0	0	0	0	0	14.5	4.6	0.7		36.6	0	1575	0	1575	0	1575	0	1575	0	1575	0	1575
0	58	1.69	58	20.3074	1.17	1.15	3	0	1235	1289	1	1	0	0	0	0	0	0	0	1	0	0	58	1	1	0	1	0	0	1	0	0	14.9	7.9	0.85	72	52.1	0	1573	0	1573	0	1573	0	1573	0	1573	0	1573
1	41	1.64	55.8	20.7466	1.09	1.11	3	0	1018	951	0	0	0	0	0	0	0	0	0	0	0	0	76	0	0	0	0	0	0	1	0	0	11.5	3.9	0.5	105	61.3	0	1573	0	1573	0	1573	0	1573	0	1573	0	1573
1	72	1.44	47.5	22.907	1.16	1.1	3	0	1895	1828	1	0	0	0	0	0	0	0	0	0	0	0	73.1	0	0	0	0	0	1	0	1	0	15	4.3	0.55	81	45.3	0	1572	0	1572	0	1572	0	1572	0	1572	0	1572
0	61	1.81	50.8	15.5062	0.73	0.57	1	1	2016	2228	0	1	0	0	0	0	1	0	0	1	0	1	62.7	1	1	1	1	1	0	1	0	0	12.2	9.1	0.7	61	49.6	0	1572	0	1572	0	1572	0	1572	0	1572	0	1572
0	55	1.69	73.7	25.8044	1.23	1.14	3	0	1376	1417	1	1	0	0	0	0	0	0	0	1	0	0	69	0	0	0	0	0	0	0	0	0	16.4	6.3	1.05	58	5.9	0	1572	0	1572	0	1572	0	1572	0	1572	0	1572
0	51	1.76	63.9	20.6289	1.17	1.19	3	0	1191	1176	1	1	0	0	0	0	1	0	0	1	0	0		1	1	0	1	0	1	1	1	0	14.5	5.9	0.64	102	33.7	0	1572	0	1572	0	1572	0	1572	0	1572	0	1572
1	79	1.48	44	20.0877	1.1	1.01	3	0	2069	1724	1	1	1	0	0	0	0	0	0	0	0	0	42.38	0	0	0	0	0	0	1	0	0	10.6		1.42	28	2789.8	0	1571	0	1571	0	1576	0	1576	1	15	0	1576
0	65	1.67	72.8	26.1035	1.16	1.25	3	0	1600	1550	1	0	0	0	0	0	0	0	0	0	0	0	72.5	1	0	0	0	0	1	0	0	0	13.9	5.3	0.76		6.4	0	1569	0	1569	0	1569	0	1569	0	1569	0	1569
0	77	1.67	61	21.8724	1.14	1.11	3	0	2772	2611	0	1	0	0	0	0	0	0	0	1	0	0	60.7										16.1	7.1	0.92	61	57.5	0	1568	0	1568	0	1568	0	1568	0	1568	0	1568
1	77	1.42	53.9	26.7308	1.06	1.09	3	0	1448	1385	0	1	0	0	0	0	0	0	0	1	0	0	76	1	1	0	1	0	0	0	0	0	13.3	5.9	0.96	43	.42.2	0	1568	0	1568	0	1568	0	1568	0	1568	0	1568
0	56	1.71	60	20.5191	1.11	1.03	3	0	1471	1479	0	0	0	0	0	0	0	0	1	1	1	0	37	0	0	0	0	0	1	1	0	1	18.3	5.5	0.85	73	472.5	0	1568	0	1568	0	1568	0	1568	0	1568	0	1568
0	76	1.64	71	26.398	1.29	1.14	3	0	1679	1749	1	1	1	0	0	0	1	0	0	0	0	0	74	1	0	0	1	0	1	1	0	1	13.8	4.1	0.93	61	89.9	0	1567	0	1567	0	1567	0	1567	0	1567	0	1567
0	74	1.59	52.6	20.8061	0.42	0.81	1	1	866	1440	0	1	1	0	0	0	0	0	0	1	0	1	83.6	1	0	1	1	0	0	0	0	0	15.5	5.4	0.84	68	14	0	1567	0	1567	0	1567	0	1567	0	1567	0	1567
0	68	1.75	65	21.2245	1.28	1.23	3	0	1621	1726	0	0	0	0	0	0	0	0	0	0	0	0		1	0	0	0	0	0	0	0	0	16.1	5.7	0.85	69	20.4	0	1567	0	1567	0	1567	0	1567	0	1567	0	1567
0	60	1.63	58.4	21.9805	1.09	1.15	3	0	1387	1416	1	1	0	0	0	0	0	0	0	1	0	0	30	0	0	0	0	0	1	1	0	1	15.9	4.4	0.81	73	134.4	0	1566	0	1566	0	1566	1	118	0	1566	0	1566
1	70	1.54	60	25.2994	1.22	1.24	3	0	1819	1842	1	0	0	0	0	0	0	0	0	1	0	0	50.89	0	0	0	0	0	1	1	1	0	9.3	4.8	0.92		266.3	0	1565	0	1565	0	1565	0	1565	0	1565	0	1565
0	58	1.65	62.3	22.8834	1.24	1.11	3	0	1290	1356	1	1	0	0	1	0	0	0	1	1	1	0	37	1	0	0	1	1	0	1	0	1	15.2	6.3	1.5	39	423.5	0	1565	0	1565	0	1565	0	1565	1	1348	1	858
0	91	1.56	45	18.4911	1.12	1.14	3	0	1573	1615	0	0	0	0	0	0	0	0	0	1	0	0	55.2	0	0	0	0	0	0	0	0	0	12.5	5.2	1.23	42	206.9	0	1562	0	1562	0	1556	0	1556	0	1556	0	1556
1	54	1.58	73.4	29.4023	1.17	1.18	3	0	1202	1193	1	1	0	0	0	0	0	0	0	0	0	0	77	0	0	0	1	0	0	0	1	0	13	7	0.8	58	21.6	0	1560	0	1560	0	1560	0	1560	0	1560	0	1560
0	54	1.78	68	21.4619	1.27	1.18	3	0	1325	1340	1	0	0	0	0	0	0	0	0	1	0	0	78.5	1	0	0	1	0	1	0	1	0	15.4	5.5	0.75		16.7	0	1560	0	1560	0	1560	0	1560	0	1560	0	1560
1	74	1.47	44.4	20.547	1.17	1.18	3	0	2051	1850	1	0	0	0	0	0	0	0	0	0	0	0	70.8	0	0	0	0	1	0	0	0	0	12.5	5.5	0.46	97	198.6	0	1558	0	1558	0	1558	0	1558	0	1558	0	1558
0	67	1.63	70	26.3465	1.12	1.09	3	0	1715	1691	1	0	1	0	0	0	1	0	0	0	0	0		1	0	0	0	0	1	1	0	0	15.5	6.7	1.4	40	85.6	0	1558	0	1558	1	1558	1	1337	0	1558	0	1558
0	57	1.67	64.1	22.984	1.16	1.1	3	0	1919	1715	1	0	1	0	0	0	0	0	0	1	0	0	73	0	0	0	0	0	1	0	0	1	17.7	6.9	0.89	69	158.2	0	1558	0	1558	0	1558	0	1558	0	1558	0	1558
0	70	1.71	76	25.9909	1.31	1.31	3	0	1532	1523	1	1	0	0	0	0	0	0	0	1	0	0	63.64	0	0	0	0	0	1	0	0	0	14.1	7	1.07	53	19	0	1555	0	1555	0	1555	0	1555	0	1555	0	1555
1	56	1.63	64	24.0882	1.11	1.05	3	0	1438	1464	0	0	0	0	0	0	0	0	0	0	1	0	56.39	0	0	0	0	0	0	0	0	1	15.2	7	0.71	66	146.9	0	1555	0	1555	0	1555	0	1555	0	1555	0	1555
0	61	1.66	63	22.8625	1.19	1.17	3	0	1462	1411	1	1	1	0	1	0	0	0	0	1	1	0	68	1	1	0	1	0	1	0	1	1	11.4	11.1	3.14	17	259.1	0	1554	0	1554	0	1946	0	1946	0	1946	0	1946
0	49	1.74	74.2	24.5079	1.18	1.1	3	0	1515	1478	1	1	0	0	0	0	0	0	0	0	0	0	73	0	0	0	0	0	0	0	0	0	15.3	5.9	0.77	85	10.8	0	1554	0	1554	0	1554	0	1554	0	1554	0	1554
0	72	1.69	68.3	23.9137	1.16	1.08	3	0	1890	1913	1	0	1	0	0	0	0	0	0	0	0	右腕頭A・腎閉塞	71	1	1	0	0	0	0	1	0	0	14.4	6.3	1.17	48	75.5	0	1553	0	1553	0	1553	0	1553	0	1553	0	1553
0	78	1.58	63.5	25.4366	0.87	1.09	1	1	2035	1691	1	1	0	0	0	0	0	0	0	1	0	0	62.1	1	0	0	0	0	1	1	1	0	15.1	6.8	1.18	46	132	0	1550	0	1550	0	1550	0	1550	0	1550	0	1550
0	76	1.6	63	24.6094	0.97	0.99	2	0	2304	2483	0	1	0	0	0	0	0	0	0	0	0	0	72.8	1	1	1	1	0	0	0	0	0	14.5	5.9	0.92	61.3		1	1550	0	1550	0	1550	0	1550	0	1550	0	1550
0	64	1.62	68.6	26.1393	1.13	1.15	3	0	1795	1779	1	1	1	1	0	0	1	0	1	1	0	0	37.9	1	1	0	1	0	0	1	1	0	14.1	5.8	1.04	56	467.8	0	1550	0	1550	0	1550	0	1550	0	1550	0	1550
1	80	1.6	46	17.9687	1.11	1.08	3	0	1357	1367	1	1	0	0	0	0	0	0	1	0	0	0	56.9	0	0	0	1	0	1	0	0	1	12.6	7.4	1.21	33	44.9	0	1549	0	1549	1	1396	0	1549	0	1549	1	1396
0	66	1.74	64	21.1389	1.27	1.02	3	0	1471	1451	0	1	0	0	0	0	0	0	0	1	0	0	70.78										14.9	7.5	0.79	75	5.1	0	1549	0	1549	0	1549	0	1549	0	1549	0	1549
0	57	1.77	72	22.9819	1.13	1.07	3	0	1300	1386	1	1	1	1	0	0	0	0	1	1	0	0	25.99	1	0	0	1	0	1	0	0	1	16.3	5.8	0.7		229.2	0	1548	0	1548	0	1548	0	1548	0	1548	0	1548
0	80	1.58	58.8	23.5539	1.11	1.09	3	0	1881	1683	0	1	0	0	0	0	0	0	0	0	0	0	64.8	1	1	0	0	0	0	0	1	0	13.7	3.7	1.14	48	28	0	1546	0	1546	0	1546	1	96	1	96	0	1546
1	80	1.41	43	21.6287	1.03	0.98	2	0	2628	2743	1	1	0	0	0	0	0	1	0	0	1	0	44.3	0	0	0	0	0	0	0	1	0	10.9	2.3	4.99	7	972.1	0	1546	0	1546	0	1546	0	1546	0	1546	0	1546
0	78	1.66	68.5	24.8585	1.03	1.04	3	0	2145	2173	1	1	1	0	0	0	0	0	0	1	0	0	71.9	1	0	0	0	0	1	0	0	0	14.5	6.5	1.34	40	192	0	1545	0	1545	0	1545	0	1545	0	1545	0	1545
0	72	1.65	64	23.5078	1.15	1.09	3	0	1242	1271	0	0	0	0	0	1	0	0	1	0	1	0	78.2	0	0	0	0	0	0	0	0	1	17	6.2	0.9		90.7	0	1543	0	1543	0	1543	0	1543	0	1543	0	1543
0	60	1.52	69	29.865	1.22	1.28	3	0	1380	1354	0	0	0	0	0	0	0	0	0	0	0	0	69	0	0	0	0	0	0	0	0	0	15.3	6.1	0.71	87	22.9	0	1543	0	1543	0	1543	0	1543	0	1543	0	1543
0	80	1.54	54	22.7694	1.3	1.17	3	0			1	0	0	0	0	0	1	0	0	0	0	0	73.02	1	1	0	0	0	1	0	0	1	14.4	6.3	0.99	55.8	102.3	1	1541	0	1541	0	1541	0	1541	0	1541	0	1541
0	70	1.69	72.2	25.2792	1.26	1.2	3	0	1561	1590	1	0	1	0	0	0	0	0	0	0	0	0	73.5	0	0	0	0	0	0	1	1	0	16.3	5.6	0.92	63	18.5	0	1540	0	1540	0	1540	0	1540	1	312	0	1540
1	65	1.47	49	22.6757	1.11	1.13	3	0	1724	1789	1	1	1	0	0	0	0	0	0	1	0	0	56.39	1	1	0	0	0	0	1	1	0	13.7	6.3	0.78	57	50.2	0	1540	0	1540	0	1540	0	1540	0	1540	0	1540
0	62	1.6	72	28.125	0.91	0.82	1	1	1985	2123	1	1	0	0	0	0	0	0	0	1	0	0	58.42	1	0	0	0	0	1	0	1	0	11.7	7.9	2.19	25.2	30.1	1	1540	0	1540	0	1540	0	1540	0	1540	0	1540
0	70	1.6	80	31.25	1.26	1.13	3	0	1795	1727	1	0	1	0	0	0	0	0	0	1	0	0	86.75										14	5.5	0.72	82.1	7.1	1	1539	0	1539	0	1539	0	1539	0	1539	0	1539
0	74	1.74	51	16.845	1.08	0.98	2	0	2769	3253	0	1	0	0	0	0	0	0	0	1	0	0	62	1	1	0	1	0	1	1	0	0	15.4	7.3	1.25	44	118	0	1538	0	1538	0	1538	0	1538	0	1538	0	1538
0	70	1.56	59.3	24.3672	1.22	1.19	3	0	1708	1667	0	0	1	0	0	0	0	0	1	1	1	0	43	0	0	0	0	0	1	1	0	1	16.1	3.5	0.61	98	114.6	0	1538	0	1538	0	1538	0	1538	0	1538	0	1538
0	93	1.5	58	25.7778	0.92	1.02	2	0	1677	1499	1	1	1	0	0	0	0	0	0	1	0	0	55.28	0	0	0	1	0	0	0	1	0	13.3	4.7	0.83	65	193.7	0	1537	0	1537	0	1537	0	1537	0	1537	0	1537
0	75	1.56	61	25.0657	1.29	1.26	3	0	1243	1231	0	1	0	0	0	0	1	0	0	1	0	0	42.38	0	1	0	1	0	0	1	0	0	14	5.1	1.32	41	484.2	0	1537	0	1537	0	1537	0	1537	0	1537	0	1537
1	72	1.44	63	30.3819	0.66	0.59	1	1	987	976	1	1	1	0	0	0	0	0	0	1	0	0	71.18	1	0	0	0	0	1	0	1	1	13.6	5.4	0.65	91.1	103.5	1	1537	0	1537	0	1537	0	1537	0	1537	1	1120
0	71	1.67	74	26.5338	1.18	1.18	3	0	1428	1416	1	1	1	0	0	0	0	0	0	1	0	0	75.4	1	0	0	1	0	0	1	1	1	16.9	7.5	1.07	53	274.5	0	1537	0	1537	0	1539	0	1539	0	1539	0	1539
0	71	1.63	54.6	20.5503	1.07	1.03	3	0	2033	2045	1	0	0	0	0	0	0	0	0	1	1	0	63.6	0	0	0	0	0	0	1	1	1	14.6	7.8	1.29	43	104	0	1537	0	1537	0	1537	0	1537	0	1537	0	1537
1	51	1.57	57	23.1247	1.22	1.03	3	0	1258	1327	1	1	0	0	0	0	0	0	0	0	0	0	75	0	0	0	0	0	1	0	0	0	13.1	4.2	0.64	75.6	11.5	0	1537	0	1537	0	1537	0	1537	0	1537	0	1537
0	62	1.79	78.4	24.4686	1.05	1.05	3	0	1624	1623	0	0	0	0	0	0	0	0	0	1	0	0	74.7	0	0	0	0	0	0	0	0	0	14.8	8.1	1.06	56	396	0	1535	0	1535	0	1535	0	1535	0	1535	0	1535
0	47	1.75	65.5	21.3878	1.17	1.18	3	0	1313	1297	1	1	0	0	0	0	1	0	0	1	0	0	69	1	1	0	1	0	0	0	1	0	13.1	6.3	0.88	74	42.5	0	1535	0	1535	0	1535	0	1535	0	1535	0	1535
0	68	1.65	57.1	20.9734	1.18	1.2	3	0	1368	1373	0	1	0	0	0	0	0	0	0	1	0	0	63	1	1	0	1	1	0	1	0	0	13.3	4.9	0.69	87	96.2	0	1531	0	1531	0	1532	0	1532	0	1532	0	1532
0	58	1.6	66.3	25.8984		1.25	3	0	540	528	0	0	1	0	0	0	1	1	0	1	0	1	68.2	1	0	1	0	0	0	0	0	1	12.7	2.3	6.45	8	95.7	0	1530	0	1530	0	1530	0	1530	0	1530	0	1530
0	77	1.59	45	17.7999	1.15	1.16	3	0	2093	1932	1	0	0	0	0	0	0	0	0	0	0	0	72	0	0	0	0	0	1	1	1	0	12.2	5.5	0.65	89	159.5	0	1529	0	1529	0	1529	0	1529	0	1529	0	1529
0	57	1.65	69	25.3444	1.16	1.1	3	0	1505	1412	1	0	0	0	0	0	0	0	0	1	0	0	78	0	0	0	0	0	1	1	0	0	16.1	5.8	0.67	94	12.7	0	1529	0	1529	0	1529	0	1529	0	1529	0	1529
0	55	1.65	54.9	20.1653	1.08	1.11	3	0	1364	1385	0	0	1	1	0	0	1	0	0	0	0	0	47.64	1	1	0	1	1	0	1	0	0	16.3	3.2	0.56	115	58.9	0	1527	0	1527	0	1527	0	1527	0	1527	0	1527
0	72	1.72	93	31.4359	1.27	1.31	3	0	1892	1829	1	1	1	0	0	0	0	1	0	1	0	0	57	1	1	0	1	0	1	0	1	0	12.3	5.74	5.47	9	58.1	0	1526	0	1526	0	1526	0	1526	0	1526	0	1526
0	72	1.57	54	21.9076	1.33	1.17	3	0	1543	1503	0	0	0	0	1	0	0	0	1	1	1	0	53	0	0	0	0	0	0	1	1	1	17.2	5.3	0.8	73	277.7	0	1526	0	1526	0	1526	0	1526	0	1526	0	1526
0	67	1.69	66	23.1084	1.28	1.23	3	0	1512	1592	0	1	1	0	0	0	0	0	0	1	0	0	58.95	1	1	0	1	0	0	0	0	0	16.6	3.8	0.81	73	18.1	0	1525	0	1525	0	1525	0	1525	0	1525	0	1525
1	79	1.49	71	31.9805	1.16	1.19	3	0	1854	1652	1	1	0	0	0	0	0	0	0	0	1	0	68.03	0	1	1	1	1	1	1	1	1	13.6	6.1	0.96	43	121.8	0	1523	0	1523	0	1523	1	1503	0	1523	0	1523
0	75	1.55	48	19.9792	1.3	1.24	3	0	1896	1915	1	0	0	0	0	0	0	0	1	1	0	0	48.2	0	0	0	0	0	0	0	1	0	10.8	13	1.05		628.4	1	1521	0	1521	0	1521	0	1521	0	1521	0	1521
1	57	1.61	63	24.3046	1.01	1.05	3	0	1635	1635	1	1	0	0	0	0	0	0	0	0	0	0	68.3	0	0	0	0	1	0	0	0	0	11.9	6.3	0.76	61	6.3	0	1521	0	1521	0	1521	0	1521	0	1521	0	1521
0	56	1.65	71	26.079	1.17	1.1	3	0	1674	1542	1	1	0	0	0	0	1	0	0	1	0	0	63	1	1	0	1	1	0	1	0	0	14.3	6.8	0.96	64	111.6	0	1521	0	1521	0	1521	0	1521	0	1521	0	1521
0	68	1.65	68	24.977	1.12	1.07	3	0	2030	2174	1	0	0	0	0	0	0	0	0	0	1	0		0	0	0	0	0	0	0	0	1	16.5	7	0.71	84	102.4	0	1520	0	1520	0	1520	0	1520	0	1520	0	1520
1	67	1.47	31.1	14.3922	0.94	1.02	2	0	2269	2236	0	0	0	0	1	1	0	0	0	0	0	0	77	0	0	0	1	0	0	0	0	0	13.4	6.3	0.43	108	11.2	1	1520	0	1520	0	1520	0	1520	0	1520	0	1520
0	84	1.56	50	20.5457	0.59	1.08	1	1	3751	2853	1	0	1	0	1	0	1	0	0	0	0	1	82.4	1	1	0	1	0	1	0	1	0	11	6.3	0.99	55	86.9	0	1519	0	1519	0	1519	0	1519	0	1519	0	1519
0	69	1.67	65	23.3067	1.15	1.19	3	0	1763	1743	1	1	0	0	0	0	0	0	0	1	0	0	66.08	1	0	0	0	0	1	0	0	0	16.2	4.5	0.56	108	7.9	0	1519	0	1519	0	1519	0	1519	0	1519	0	1519
0	63	1.65	73	26.8136	1.07	1.1	3	0			1	1	1	0	0	0	0	0	1	1	1	0	64.81	0	0	0	0	0	1	0	1	0	9.2	5.4	0.96	62	319.3	0	1519	0	1519	0	1521	0	1521	0	1521	0	1521
1	65	1.53	71	30.3302	1.36	1.31	3	0	1839	1901	1	1	0	0	0	0	0	0	0	0	0	0	57	0	0	0	0	0	1	0	0	0	15.7	6.6	0.89	49	62.4	0	1518	0	1518	0	1518	0	1518	0	1518	0	1518
0	63	1.73	81	27.0641	1.18	1.15	3	0	1264	1256	0	0	1	0	0	0	0	0	0	1	0	0	36.7	1	1	0	1	0	1	1	0	1	12.6	6	0.91	65	161.9	0	1516	0	1516	0	1516	0	1516	1	1515	0	1516
1	75	1.46	62	29.0861	1.01	1.04	3	0	1635	871	0	0	0	0	0	0	0	0	0	0	0	0	77.01	1	0	0	1	0	0	0	1	1	11.5	6.1	0.68	63.3	151.2	0	1515	0	1515	0	1515	0	1515	0	1515	0	1515
1	44	1.49	53.6	24.1431	1.18	1.16	3	0	1217	1245	0	0	0	0	0	0	0	0	0	0	0	0	69.2	0	0	0	0	0	0	0	0	0	9.9	3.7	0.51	101	6.1	0	1514	0	1514	0	1514	0	1514	0	1514	0	1514
1	79	1.39	45	23.2907	1.03	1.04	3	0	1587	1576	1	0	0	0	0	0	0	0	0	0	0	0	76.9	1	0	0	0	0	0	0	0	0	11.2	6.9	0.97		113.6	0	1513	0	1513	0	1513	0	1513	0	1513	0	1513
0	77	1.62	75	28.578	1.12	1.16	3	0	1637	1657	1	1	0	0	0	0	1	0	0	0	0	0	70	1	0	0	1	0	1	1	1	1	14.1	8.3	1	54	121.9	0	1512	0	1512	0	1512	0	1512	0	1512	0	1512
1	71	1.48	49.4	22.553	1.14	1.11	3	0	1198	1198	1	1	0	0	0	0	0	0	0	0	0	0	77.8	0	0	0	1	0	1	0	0	0	13	5.8	0.52		44.5	0	1512	0	1512	0	1512	0	1512	0	1512	0	1512
1	89	1.4	45	22.9592	0.86	1.05	1	1	2651	3641	1	0	0	0	0	0	0	0	0	0	0	0	65	0	0	0	0	1	1	0	1	0	10	10.4	0.95		302.9	1	1511	1	1511	0	1511	0	1511	0	1511	1	1511
0	65	1.67	62	22.231	1.36	1.34	3	0	1452	1494	0	1	0	0	0	0	0	0	0	1	0	0	75.7	1	1	0	1	0	0	1	0	0	14.7	5.5	0.64	95	29.7	0	1511	0	1511	0	1511	0	1511	0	1511	0	1511
1	80	1.55	63.6	26.4724	1.09	1.2	3	0	1681	1743	1	1	0	0	0	0	0	0	0	0	0	0	79.9	0	0	0	1	0	1	0	1	0	12.5	8.2	0.98	42	97.6	0	1510	0	1510	0	1510	0	1510	0	1510	0	1510
0	75	1.65	75	27.5482	1.1	1.16	3	0	2145	2230	1	0	1	0	0	0	0	0	0	1	0	0	69.93	1	0	0	1	0	1	1	0	0	16.1	7	0.82	70	49.5	0	1510	0	1510	0	1510	0	1510	0	1510	0	1510
1	75	1.38	40.6	21.3191	1.14	1.13	3	0	2277	2149	1	0	0	0	0	0	0	0	1	0	1	0	72.1	0	0	0	0	1	0	0	0	1	11	3.8	0.54	81	192.7	0	1509	0	1509	0	1509	0	1509	0	1509	0	1509
0	64	1.63	85	31.9922	1.11	1.15	3	0	1545	1624	1	1	0	0	0	0	0	0	0	1	0	0	47	0	0	0	0	0	1	0	0	0	13.1	6.5	0.87	68	31.9	0	1509	0	1509	0	1509	0	1509	0	1509	0	1509
0	72	1.55	55.9	23.2674	1.04	1.02	3	0	1749	1669	1	1	0	0	0	0	0	0	0	1	0	0	79.5	1	0	0	1	0	0	1	1	0	14.4	5.2	0.9		223	0	1507	0	1507	0	1507	1	1507	0	1507	0	1507
1	67	1.42	41	20.3333	1.11	1.17	3	0	1572	1615	1	1	0	0	0	0	0	0	0	0	0	0	81.94	0	0	0	1	0	1	0	0	0	14.4	6.4	0.84	51.9	153.1	0	1506	0	1506	0	1506	0	1506	0	1506	0	1506
0	76	1.6	60	23.4375	1.11	1.2	3	0	1497	1514	1	1	0	0	0	0	0	0	0	1	0	0		1	1	0	0	0	0	0	0	0	13.2	6.7	0.69	84	84.3	0	1505	0	1505	0	1505	0	1505	0	1505	0	1505
1	73	1.45	48	22.83	1.17	1.17	3	0	1765	1622	1	0	0	0	0	0	0	0	0	0	0	0	88	0	0	0	0	1	0	1	1	0	15.6	7	0.83	51	420	0	1505	0	1505	0	1505	0	1505	0	1505	0	1505
0	70	1.63	70	26.3465	1.16	1.09	3	0	1688	1758	1	1	0	0	1	0	0	0	0	0	0	0	65.64	1	0	0	0	0	0	0	0	0	14.5	7	0.88	66	14	0	1503	0	1503	0	1503	0	1503	0	1503	0	1503
1	67	1.56	52.5	21.573	1.06	1.09	3	0	1364	1361	0	0	0	0	0	0	0	0	1	0	0	0	68.9	0	0	0	0	0	0	0	0	1	14.9	6	0.68	65	138.3	0	1503	0	1503	0	1503	0	1503	0	1503	0	1503
0	46	1.65	74	27.1809	1.1	0.95	2	0	1252	1235	1	1	1	0	0	0	0	0	0	1	0	0	67.97	0	0	0	0	0	0	0	1	0	16.4	3.2	0.63	107	19.4	0	1502	0	1502	0	1502	0	1502	0	1502	0	1502
0	82	1.6	57	22.2656	1.16	1.07	3	0	1468	1507	1	0	1	0	0	0	0	0	0	0	0	0	61	1	1	0	1	1	0	0	0	0	13.5	4.3	0.76	74	48.7	0	1501	0	1501	0	1507	0	1507	0	1507	0	1507
0	80	1.64	81	30.116	1.03	1.18	3	0	2268	1972	1	0	0	0	1	0	0	0	0	1	0	0	64.7	0	0	0	0	0	1	0	1	0	13.1	4.5	0.78		18.7	0	1500	0	1500	0	1500	0	1500	0	1500	0	1500
1	76	1.49	48	21.6206	1.02	1.01	3	0	1823	1734	0	1	0	0	0	0	0	0	0	0	0	0	72	0	0	0	1	0	0	0	0	0	13.1	2.7	0.65	66	26.2	0	1500	0	1500	0	1500	0	1500	0	1500	0	1500
0	67	1.56	50	20.5457	1.25	1.3	3	0	1042	1012	0	1	1	0	0	0	0	0	1	1	0	0	53.18	0	0	0	0	0	0	0	0	0	12.1	5.8	0.73	82	625.8	0	1500	0	1500	0	1500	0	1500	0	1500	0	1500
0	84	1.74	68	22.46	1.09	1.13	3	0	2624	2385	1	1	0	0	1	0	0	0	0	1	0	0	70.64	1	1	0	1	0	1	0	0	0	13.1	6.2	1.11	49	19.6	0	1498	0	1498	0	1498	1	9	0	1498	0	1498
0	65	1.66	72	26.1286	1.16	0.7	1	1	2154	2128	1	1	0	0	1	0	0	0	0	1	0	0		0	1	0	0	0	0	0	0	0	14.2	8.2	1.06	55	9.5	0	1498	0	1498	0	1498	0	1498	0	1498	0	1498
0	53	1.62	60	22.8624	0.31	0.7	1	1	868	857	1	1	1	0	0	0	1	1	0	0	0	0	53.13	0	0	1	0	1	1	0	0	0	12.5	2.5	4.65	12	700.6	1	1496	0	1496	0	1496	0	1496	0	1496	1	1333
1	60	1.5	45	20	0.71	0.71	1	1	2159	2736	1	0	0	0	0	0	0	1	0	0	0	0	61.6	0	1	0	1	1	0	0	1	0	11.4	2.2	3.11	13	1221.9	0	1495	0	1495	0	1495	0	1495	0	1495	1	16
0	60	1.74	66	21.7994	1.21	1.15	3	0	1254	1256	0	0	0	0	0	0	0	0	0	1	1	0	56	0	0	0	0	1	0	0	0	0	16.6	6.4	1.18	50	202.9	0	1493	0	1493	0	1493	0	1493	0	1493	0	1493
0	51	1.71	66.3	22.6736	1.08	1.06	3	0	1745	1896	1	0	1	0	0	1	0	0	1	1	0	0	54.7	0	0	0	0	0	1	1	0	1	16.1	8.1	0.59	112	76.7	0	1493	0	1493	0	1493	0	1493	0	1493	0	1493
0	79	1.65	73.8	27.1074	1.34	1.33	3	0	1940	2002	1	1	1	1	0	0	0	0	0	1	0	0	54.5	1	1	0	1	0	1	0	0	0	15.8	5.4	0.63	92	21.3	0	1490	0	1490	0	1490	0	1490	0	1490	0	1490
0	68	1.7	83	28.7197	1.26	1.24	3	0	1615	1708	1	1	0	0	0	0	0	0	0	1	0	0	56.37	0	0	0	0	0	0	1	0	0	15.1	6.1	1	58	12.5	0	1486	0	1486	0	1486	0	1486	0	1486	0	1486
0	71	1.6	64.1	25.0391	1.16	1.18	3	0	2097	1950	0	1	0	0	0	0	1	0	0	1	0	0	66.49	1	0	0	1	0	1	0	1	0	15.9	4.4	0.76	77	38.2	0	1485	0	1485	0	1485	0	1485	0	1485	0	1485
0	78	1.64	58	21.5645	1.03	1.31	3	0	1805	1767	0	0	1	0	1	0	0	0	0	0	0	0	65.38	1	1	0	1	0	0	1	1	0	13.1	5.9	0.89	63	231.5	0	1483	0	1483	0	1483	0	1483	0	1483	0	1483
1	76	1.5	53.7	23.8667	0.97	0.94	2	0	1453	1272	1	1	0	0	0	0	0	0	1	0	0	0	65.7	1	0	0	0	0	0	0	1	1	8.8	5.7	0.66	65	744.4	0	1483	0	1483	0	1483	0	1483	0	1483	0	1483
0	76	1.62	63.6	24.2341	1.12	1.16	3	0	1818	2015	1	0	0	0	0	0	1	0	0	1	0	0	64.89	1	1	0	1	1	0	1	1	0	13.2	8.7	1.09	51	136.3	0	1483	0	1483	0	1483	0	1483	0	1483	0	1483
1	60	1.57	62.5	25.356	1.06	1.06	3	0	1255	1257	0	1	0	0	0	0	0	0	0	0	0	0	58	0	0	0	1	0	0	0	0	0	13.6	4	0.49	97	21.7	0	1481	0	1481	0	1481	0	1481	0	1481	0	1481
1	53	1.64	79	29.3724	1.14	1.19	3	0	1300	1286	1	0	0	0	0	0	0	0	0	0	1	0	78	0	0	0	1	0	1	1	0	0	14.3	7	0.57	85	312.9	0	1481	0	1481	0	1481	0	1481	0	1481	1	746
0	63	1.57	67	27.1816	1.28	1.08	3	0	1833	1789	0	0	1	0	0	0	0	1	0	0	1	0	60.83	0	0	0	1	0	1	0	0	0	12.5	3.1	4.6	11	109.4	0	1480	0	1480	0	1480	0	1480	0	1480	0	1480
1	55	1.74	66.6	21.9976	1.19	1.14	3	0	1650	1613	0	0	0	0	0	0	0	0	0	0	0	0	59.6	0	0	0	0	0	0	0	0	0	15.6	5.1	0.84		20.7	0	1480	0	1480	0	1480	0	1480	0	1480	0	1480
0	64	1.69	55	19.257	1.15	1.2	3	0	2801	2495	0	0	0	0	0	0	0	0	0	1	0	0	65	0	0	0	0	0	0	0	0	0	12.6	5	0.85	70	22.6	0	1479	0	1479	0	1479	0	1479	0	1479	0	1479
1	41	1.57	49	19.8791	1.12	1.06	3	0	1226	1232	0	0	0	0	0	0	0	0	0	0	1	0	68.61	0	0	0	0	0	0	0	0	0	13.3	4.3	0.72	71	19.7	0	1476	0	1476	0	1476	0	1476	0	1476	0	1476
0	69	1.67	93	33.3465	1.3	1.26	3	0	2161	2158	1	0	0	1	0	0	0	0	0	1	0	0	63	1	0	1	1	1	1	0	0	0	14.7	5.2	1.14	50	10.6	0	1475	0	1475	0	1475	0	1475	0	1475	0	1475
0	74	1.63	53.3	20.061	1.15	1.14	3	0	2369	2217	1	1	0	0	0	0	0	0	0	1	0	0	70.2	1	1	0	1	1	0	1	0	0	12.8	5.2	0.8		58.6	0	1474	0	1474	0	1474	0	1474	0	1474	0	1474
0	78	1.65	57	20.9366	0.97	0.81	1	1	1706	1919	1	0	1	0	1	0	0	0	0	1	0	0	75.99	1	0	0	0	0	0	0	0	0	14.5	7.1	1	55.6	20.8	1	1473	0	1473	0	1473	0	1473	0	1473	0	1473
0	79	1.5	58	25.7778	1.21	1.21	3	0	2603	2449	1	1	0	0	0	0	0	0	0	1	0	0	68.7	0	0	0	1	0	0	0	1	0	15.3	5.1	0.7	82	42.3	0	1472	0	1472	0	1472	1	847	0	1472	0	1472
0	80	1.58	81	32.4467	0.87	1.03	1	1	1875	1840	1	1	1	1	0	0	0	0	0	1	0	0	69.9	1	1	0	1	0	1	0	1	0	10.9	9.4	2.11	24	147.5	0	1469	0	1469	0	1469	0	1469	0	1469	1	908
0	58	1.61	46	17.7462	1.11	1.03	3	0	1384	1411	1	0	0	0	1	0	0	0	0	1	0	0	61.8	0	0	0	0	0	1	0	1	0	11.8	5.5	2.61	16	40.1	0	1469	0	1469	0	1469	0	1469	0	1469	0	1469
0	80	1.57	66	26.7759	1.31	1.26	3	0	1644	1691	0	0	0	0	0	0	0	0	0	1	0	0	69.72	1	0	0	0	1	0	0	0	0	13.6	7.1	1.47	36	87	0	1466	0	1466	0	1466	0	1466	0	1466	0	1466
0	76	1.52	52	22.5069	1.19	1.24	3	0	1396	1449	0	0	0	0	0	0	0	0	0	1	0	0	73.5	0	0	0	0	0	0	0	0	0	13	4	0.69	84	41.2	0	1466	0	1466	0	1466	0	1466	0	1466	0	1466
0	62	1.67	52	18.6453	1.05	0.63	1	1	3302	944	1	1	0	0	0	0	0	0	0	1	0	0	70	1	0	1	1	1	0	0	1	0	14.7	5.6	0.94	64	20.3	0	1466	0	1466	0	1466	0	1466	0	1466	0	1466
0	76	1.66	56.6	20.54	1.02	0.98	2	0	1670	1823	1	1	0	0	0	0	0	0	0	0	0	0	82.5	0	0	0	0	0	0	1	1	0	12.9	6.7	1.65		65.1	1	1463	0	1463	0	1463	0	1463	0	1463	0	1463
1	50	1.65	48.5	17.8145	1.05	1.03	3	0	1452	1482	1	0	0	0	0	0	0	0	0	0	0	0	73	1	0	0	0	0	1	1	0	1	10.3	5.2	0.7	69	251.9	0	1463	0	1463	0	1463	0	1463	0	1463	0	1463
0	61	1.69	68	23.8087	1.12	1.06	3	0	2173	1904	0	0	1	1	0	0	0	0	0	1	0	0	55.3	0	0	0	0	0	0	0	0	0	14.6	7.4	1.38	42	45.8	0	1462	0	1462	0	1462	0	1462	0	1462	0	1462
1	74	1.57	61.8	25.072	1.09	1.08	3	0	1690	1504	1	1	0	0	1	0	0	0	1	0	0	0	81	0	1	0	1	0	1	1	0	0	13.8	4.5	0.64	68	82.5	0	1461	0	1461	0	1461	0	1461	0	1461	0	1461
0	71	1.72	77	26.0276	1.08	1.08	3	0	1991	1979	1	1	0	0	0	0	0	0	0	1	0	0	62.43	0	0	0	0	0	0	0	0	0	15.4	6.5	0.62	96	11.3	0	1460	0	1460	0	1460	0	1460	0	1460	0	1460
1	78	1.45	50	23.7812	1.14	1.09	3	0	2228	2106	1	1	0	0	0	0	1	0	0	0	0	0	60.61	1	1	0	1	1	0	0	0	1	12.7		0.64	67		1	1459	1	1459	0	1459	0	1459	0	1459	1	0
0	87	1.38	36	18.9036	1.08	1.07	3	0	2899	2723	0	1	0	0	0	0	0	0	0	0	0	0	77.82	1	0	0	1	0	0	0	0	0	14.7	3.5	0.65		114.5	0	1458	0	1458	0	1458	0	1458	0	1458	0	1458
0	67	1.64	62	23.0518	1.18	1.14	3	0	1642	1700	1	1	1	0	0	0	0	0	0	1	0	0	53.05	0	0	1	1	1	0	1	0	1	14.6	7.8	0.77	77	38	0	1458	0	1458	0	1458	0	1458	0	1458	0	1458
0	68	1.72	72	24.3375	1.28	1.26	3	0	1947	1935	1	1	1	0	0	0	0	0	1	1	0	0	81.6	1	0	0	1	0	1	1	0	0	15.6	6.4	0.82		40.8	1	1457	1	1457	0	1457	0	1457	0	1457	0	1457
0	81	1.55	63.2	26.3059	1.07	0.86	1	1	1840	1492	1	0	1	0	0	0	1	1	0	1	0	0	63.9	1	1	0	1	0	0	0	1	0	12.9	6.6	10.09		74.6	1	1456	0	1456	0	1460	0	1460	0	1460	0	1460
0	80	1.56	61	25.0657	1.09	1.07	3	0	1875	1815	1	1	0	0	0	0	1	0	0	0	0	0	47.4	1	1	0	1	1	0	1	1	0	14.8	5.6	0.93		275.2	0	1455	0	1455	0	1455	0	1455	0	1455	0	1455
0	71	1.55	52	21.6441	0.6	0.69	1	1			1	0	1	0	0	0	1	0	0	1	1	1	39	0	1	1	0	0	0	0	0	0	10.2	3.2	5.14	10	1990	0	1455	0	1455	0	1455	0	1455	0	1455	0	1455
0	70	1.6	66.7	26.0547	1.12	1.13	3	0	2175	2289	1	0	1	0	0	0	0	0	0	1	0	0	44.3	0	0	0	0	1	0	0	1	0	15.3	5.2	0.65	92	35.9	0	1455	0	1455	0	1455	0	1455	0	1455	0	1455
0	78	1.59	62	24.5243	0.94	1.15	2	0	1504	1423	1	1	0	0	0	0	1	0	0	0	0	0	64.75	1	0	0	0	1	0	0	0	0	14	5.8	1.06	52	75.4	0	1454	0	1454	0	1454	0	1454	0	1454	0	1454
0	88	1.59	68.6	27.135	1.09	1.03	3	0	1347	1444	0	0	0	0	0	0	0	0	0	0	0	0	52.4	0	0	0	0	0	0	0	0	0	16.5	8.5	0.9	60	168.7	1	1453	0	1453	0	1453	0	1453	0	1453	0	1453
0	81	1.49	50	22.5215	1.01	1.06	3	0	2776	2903	1	0	1	0	0	0	0	0	0	1	0	0	70.5	0	0	0	1	0	1	0	0	0	14.6	3.9	1.09	50	16.2	1	1453	1	1453	0	1453	0	1453	0	1453	0	1453
0	57	1.63	58.9	22.1687	1.22	1.16	3	0	1348	1350	0	0	0	0	0	0	0	0	0	1	0	0	51.6	0	0	0	0	0	0	0	0	0	16.7	5.5	0.96	64	37.1	0	1452	0	1452	0	1452	0	1452	0	1452	0	1452
1	81	1.52	55	23.8054	0.71	0.58	1	1	1667	1655	1	1	1	0	0	0	0	0	0	0	0	1	60.6										12.8	4.5	0.78	53.3	79.5	1	1451	0	1451	0	1451	0	1451	0	1451	0	1451
0	59	1.78	72.7	22.9453	0.91	0.93	2	0	2118	1726	1	0	0	0	0	0	0	0	0	1	0	0	62	0	0	0	0	0	1	1	1	0	16	11	0.96	63	629.6	0	1451	0	1451	0	1451	0	1451	0	1451	0	1451
0	69	1.58	60	24.0346	1.19	1.13	3	0	1244	1269	0	0	0	0	0	0	0	0	0	0	1	0	68	1	0	0	0	0	0	0	0	0	14.1	7.8	0.85		10.9	0	1448	0	1448	0	1448	0	1448	0	1448	0	1448
0	69	1.67	75.2	26.964	1.15	1.14	3	0	1676	1733	1	1	0	0	0	0	0	0	0	0	1	0	82.5	1	1	0	1	0	1	0	1	1	14.3	9.1	0.92	63	170.1	0	1448	0	1448	0	1448	0	1448	0	1448	0	1448
0	46	1.76	68.8	22.2107	1.02	1.02	3	0			0	0	0	0	0	0	0	0	0	1	1	0	35	0	0	0	0	0	1	1	0	1	15.3	6.2	0.85	77	294.5	0	1446	0	1446	0	1446	0	1446	0	1446	0	1446
1	83	1.43	50	24.4511	0.63	0.81	1	1	553	2514	1	1	0	0	0	0	0	0	0	1	0	1	77.7	1	0	1	1	1	0	0	1	0	12.6	5	0.74	56	65.4	0	1445	0	1445	0	1445	0	1445	0	1445	0	1445
0	78	1.6	59.7	23.3203	1.31	1.18	3	0	1670	1663	1	0	0	0	0	0	0	0	1	1	1	0	42.3	0	0	0	0	0	1	1	0	1	15.7	7.9	0.86	66	1015	0	1444	0	1444	0	1444	0	1444	0	1444	1	259
0	77	1.56	65	26.7094	1.08	1.03	3	0	1735	1844	1	1	0	0	0	0	1	0	0	1	0	0	68.2	1	1	0	1	0	1	0	1	0	13.5	6.1	0.79		207.6	0	1442	0	1442	0	1442	0	1442	0	1442	0	1442
1	63	1.51	56	24.5603	1.06	1.09	3	0	1725	1714	1	1	0	0	0	0	1	0	0	0	0	0	60	1	0	0	1	0	1	0	1	0	13.5	5.6	0.52		7.9	0	1442	0	1442	0	1442	0	1442	0	1442	0	1442
1	60	1.49	51	22.9719	1.16	1.07	3	0	1842	1788	0	0	0	0	0	0	0	0	0	0	0	0	83.46	0	0	0	0	0	1	0	1	1	17.4	3.9	1.13	38.7	1017.4	1	1442	1	1442	0	1442	0	1442	0	1442	0	1442
1	78	1.51	52	22.806	1.15	1.17	3	0	1854	1809	1	0	1	0	0	0	0	0	0	0	1	0	77.45	0	0	0	0	0	1	1	0	1	15.1	6.3	0.96	43	445.9	0	1441	0	1441	0	1444	0	1444	0	1444	0	1444
1	68	1.51	57.9	25.3936	1.16	1.12	3	0	1429	1408	0	0	0	0	0	0	0	0	0	0	0	0	66.6	1	0	0	0	0	0	0	0	0	14.6	5.3	0.61	73	135.6	0	1441	0	1441	0	1441	0	1441	0	1441	0	1441
0	60	1.63	63.8	24.0129	1.27	1.21	3	0	1161	1165	0	1	0	0	0	0	1	0	0	1	0	0	70.87	1	1	0	1	1	0	1	0	0	14.6	7.2	0.75	92	67.5	0	1438	0	1438	0	1438	0	1438	0	1438	0	1438
0	74	1.62	70	26.6728	1.13	1.09	3	0	2005	2078	1	0	1	0	0	0	0	0	0	0	0	0	74	0	0	0	0	0	0	0	1	0	13.8	5.3	0.72	80	25	0	1437	0	1437	0	1929	0	1929	0	1929	0	1929
0	77	1.62	58	22.1003	0.65	1.12	1	1	2504	2275	0	0	0	0	0	0	0	0	0	0	1	0	69.5	1	0	0	0	0	0	0	1	0	13.1	3.8	0.72		1.46	1	1436	1	1436	0	1436	0	1436	1	4	0	1436
0	60	1.53	53	22.6409	1.15	1.29	3	0	1892	1961	0	0	1	0	0	0	0	0	0	0	0	0	45.87	0	0	0	0	0	0	0	0	0	10.9	3.3	5.47	9	296	0	1436	0	1436	0	1436	0	1436	0	1436	0	1436
0	84	1.61	65.9	25.4234	0.72	0.8	1	1	3129	2035	1	1	1	0	1	0	0	1	0	1	0	1	78.7	0	1	0	1	0	1	0	1	0	12.1	2	3.32	15	1105.2	0	1435	0	1435	0	1435	0	1435	0	1435	0	1435
0	62	1.65	71	26.079	1.01	1.02	3	0	1230	1214	0	0	0	0	0	0	0	0	0	1	0	0	26.05	0	0	0	1	1	0	1	0	1	45.2	4.8	0.96	62	789.1	0	1435	0	1435	0	1435	0	1435	0	1435	0	1435
0	74	1.54	49.7	20.9563	0.97	1.01	2	0	1191	1260	1	0	0	0	0	0	0	0	0	0	1	1	71.8	1	0	1	0	0	1	0	1	1	12.3	4.4	0.68	86	171.2	0	1434	0	1434	0	1434	0	1434	0	1434	0	1434
0	75	1.68	65.9	23.3489	1.22	1.12	3	0	2057	1966	1	1	1	0	0	0	0	0	0	0	0	0	74.1	1	1	1	1	0	1	0	1	0	14.5	4.6	0.77	75	12.8	0	1433	0	1433	0	1401	0	1401	0	1401	0	1401
0	71	1.63	51.5	19.3835	0.84	0.71	1	1	3750	694	1	0	0	0	0	0	0	0	0	1	1	1	63	1	0	1	0	0	0	0	1	0	14.6	5.9	0.85	68	6.4	1	1430	1	1430	0	1430	0	1430	0	1430	0	1430
0	74	1.51	65	28.5075	1.26	1.14	3	0	2212	2173	1	1	0	0	0	0	0	0	0	1	0	0	65.65	1	0	0	0	0	0	0	0	0	10.9	6	0.84		72.3	0	1426	0	1426	0	1426	0	1426	1	46	0	1426
0	61	1.65	66	24.2424	1.15	1.25	3	0	1224	1245	0	1	0	0	0	0	0	0	0	0	0	0	73	1	1	0	1	0	0	0	0	0	12.9	5.5	0.83	73	60.5	0	1425	0	1425	0	1425	0	1425	0	1425	0	1425
1	66	1.5	54.7	24.3111	1.04	1.07	3	0			0	0	0	0	0	0	0	0	0	0	1	0	72.5	0	0	0	0	0	0	0	0	1	13.3	4.7	0.51	90	161.1	0	1424	0	1424	0	1424	0	1424	0	1424	0	1424
0	54	1.79	57.8	18.0394	1.27	1.25	3	0	1095	1050	0	0	0	0	0	0	0	0	0	1	0	0	69.4	0	0	0	0	0	0	0	0	0	12.8	5.7	0.73	88	22.9	0	1423	0	1423	0	1423	0	1423	0	1423	0	1423
1	55	1.59	71.5	28.2821	1.07	1.02	3	0	1146	1179	0	1	0	0	0	0	0	0	0	0	0	0	76.2	0	0	0	0	0	0	0	0	0	13.3	4.7	0.5		19.1	0	1421	0	1421	0	1421	0	1421	0	1421	0	1421
1	77	1.47	47	21.7502	1.16	1.11	3	0	1575	1650	1	1	0	0	1	0	0	0	0	0	0	0	72.16	1	0	0	1	0	0	0	1	0	10.7	5.3	0.68	63	73.1	0	1420	0	1420	0	1420	0	1420	0	1420	0	1420
0	65	1.59	57	22.5466	1.13	1.04	3	0	1498	1524	1	1	1	0	0	0	0	0	0	1	0	0	69.33	0	0	0	1	0	1	0	1	0	12.7	4.8	1	58		0	1420	0	1420	0	1420	0	1420	0	1420	0	1420
0	56	1.7	94.7	32.7682	1.17	1.13	3	0	1336	1276	0	1	0	0	0	0	1	0	1	1	0	0	39.2	1	1	0	1	1	0	1	0	1	17	6.1	1.04	59	217.1	0	1420	0	1420	0	1420	0	1420	0	1420	0	1420
0	33	1.75	62.3	20.3429	1.19	1.13	3	0	1489	1516	0	0	0	0	0	0	0	0	0	1	0	0	77.57	0	0	0	0	0	0	0	0	0	15.7	5	0.99	72	15.9	0	1418	0	1418	0	1418	0	1418	0	1418	0	1418
1	86	1.48	37	16.8919	1.13	1.1	3	0	1704	1645	1	0	0	0	0	0	0	0	0	0	0	0	55.29	0	0	0	0	0	1	0	1	0	11.9	8.4	0.94	43		1	1415	0	1415	0	2190	0	2190	0	2190	0	2190
0	78	1.72	66.1	22.3432	1.33	1.19	3	0	1544	1484	1	1	0	0	0	0	0	0	0	1	0	0	69	0	0	0	1	0	1	1	0	0	13.3	6	1.13	49	120.1	0	1414	0	1414	0	1414	0	1414	0	1414	0	1414
0	75	1.6			1.25	1.27	3	0	1622	1729	1	0	1	0	0	0	0	0	0	1	0	0	67.7	1	1	0	1	0	0	0	0	0	14.3	6.2	1.16		31.5	1	1414	1	1414	0	1415	0	1415	0	1415	1	1390
0	88	1.63	47.8	17.9909	1.19	1.16	3	0	1867	1824	1	1	0	0	0	0	0	0	0	1	0	0	73.7	1	0	0	1	0	0	0	1	0	12.9	4.2	0.8	69	91.2	0	1413	0	1413	0	1413	0	1413	0	1413	0	1413
0	69	1.69	75	26.2596	1.07	1.18	3	0	1325	1381	1	1	0	0	0	0	1	0	0	0	0	0	79	1	0	0	0	0	1	1	1	0	15.8	5.8	0.7	85	34	0	1412	0	1412	0	1412	0	1412	0	1412	0	1412
0	66	1.7	61.4	21.2457	1.21	1.19	3	0	1986	2008	1	0	0	0	0	0	0	0	0	1	0	0	77.2	0	0	0	1	0	1	0	0	0	15	6.3	0.62	98	8.7	0	1412	0	1412	0	1412	0	1412	0	1412	0	1412
0	53	1.72	74.7	25.2501	1.02	0.95	2	0	1422	1490	0	1	0	0	0	0	0	0	0	1	1	0	54.8	0	0	0	0	0	0	0	0	1	15.9	7.9	0.88	71	143	0	1412	0	1412	0	1412	0	1412	0	1412	0	1412
1	76	1.47	50.3	23.2773	1.15	1.14	3	0	1883	2044	1	0	0	0	0	0	0	0	0	0	0	0	82.8	0	0	0	0	0	0	0	1	0	13.8	5.8	0.64	67	13.3	0	1411	0	1411	0	1411	0	1411	0	1411	0	1411
0	66	1.66	65	23.5883	1.11	1.12	3	0	2078	1861	1	0	0	0	0	0	0	0	0	1	0	0	49.03	0	0	0	0	0	0	0	1	0	15.6	6.1	0.93	63	56.1	0	1410	0	1410	0	1410	0	1410	0	1410	0	1410
1	75	1.56	51	20.9566	1.23	1.16	3	0	1731	1625	1	0	1	0	0	0	1	0	0	1	0	0	71.64	1	0	1	1	1	0	1	1	0	14	5.2	0.47	94	37.4	0	1408	0	1408	0	1408	0	1408	0	1408	0	1408
1	75	1.51	54.7	23.9902	0.86	1.12	1	1	1653	1839	1	0	1	0	1	0	0	0	0	0	0	1	63.9	1	1	0	0	1	0	0	1	0	11.5	2.9	2.8	13	143.5	0	1406	0	1406	0	1406	0	1406	0	1406	0	1406
1	44	1.51	46	20.1746	1.19	1.18	3	0	1250	1298	0	0	0	0	0	0	0	0	0	1	0	0	75.95	0	0	0	0	0	0	0	0	0	14.2	3.9	0.49	106	9.6	0	1406	0	1406	1	1406	1	620	0	1406	0	1406
0	85	1.59	49.1	19.4217	1.01	0.83	1	1	5249	4905	1	0	1	0	0	0	1	0	0	1	1	0	40	1	1	0	0	0	1	0	0	1	13.1	5.9	1.39	38	355	1	1405	1	1405	0	1405	0	1405	0	1405	1	315
1	63	1.6	63.5	24.8047	1.18	1.09	3	0	1117	1184	0	1	1	0	0	0	0	0	0	0	0	0	70.2	1	0	0	1	0	0	0	0	0	12	5.1	0.61	75	42.7	0	1405	0	1405	0	1405	0	1405	0	1405	0	1405
0	58	1.7	57	19.7232	1.22	1.12	3	0	1386	1298	0	0	1	1	0	0	0	0	0	1	1	0	10.3	0	0	0	0	0	0	1	0	1	15.8	7	0.91		214	1	1405	1	1405	0	1405	0	1405	0	1405	0	1405
0	82	1.54	53	22.3478	1.2	0.67	1	1	2343	1929	1	0	0	0	0	0	0	0	0	1	0	0	76.5	0	0	1	0	0	0	0	1	0	14.5	6.9	1.1	49	17.7	0	1404	0	1404	0	1404	0	1404	0	1404	0	1404
0	51	1.7	80	27.6817	1.31	1.29	3	0	1464	1474	1	0	0	0	0	0	0	0	0	1	0	0	36.2	0	0	0	0	0	1	1	1	0	15.3	6	0.74	87	32.7	0	1404	0	1404	0	1406	0	1406	0	1406	0	1406
0	74	1.71	68	23.255	0.6	0.71	1	1	4060	2500	1	0	1	0	0	0	1	0	0	1	0	0	54.03	1	0	0	0	0	1	1	1	1	14.1	8.5	1.86	28.6	68.8	1	1402	0	1402	0	1402	0	1402	0	1402	0	1402
1	60	1.59	53.8	21.2808	1.22	1.37	3	0	1305	1263	0	0	0	0	0	0	0	0	0	0	0	0	40.1	0	0	0	0	1	0	1	0	0	12.9	5	0.58		547.3	0	1402	0	1402	0	1402	0	1402	0	1402	0	1402
0	56	1.54	45.7	19.2697	1.2	1.12	3	0	2313	2356	1	0	0	0	0	0	0	0	0	1	0	1	65.7	1	1	0	0	0	1	1	1	0	13.1	5.1	0.67	95	202	0	1402	0	1402	0	1402	0	1402	0	1402	0	1402
0	65	1.52	62	26.8352	1.08	0.98	2	0	1805	1816	1	1	0	0	0	0	0	0	0	1	0	0	74	1	1	0	1	0	1	0	1	0	17	11.1	1.19	48	9.6	0	1401	0	1401	0	1401	0	1401	0	1401	0	1401
0	83	1.58	57	22.8329	1.15	1.04	3	0	1803	1754	1	0	1	0	0	0	0	0	0	1	0	0	85.9	1	1	0	0	0	0	0	0	0	13.8	5.8	1.09	50	63	0	1397	0	1397	0	1397	0	1397	0	1397	0	1397
0	52	1.73	91.1	30.4387	1.33	1.21	3	0	1304	1310	1	1	1	0	0	0	0	0	1	1	0	0	68.7	1	1	0	1	0	0	1	1	0	14.5	8.6	0.88	72	45.9	0	1397	0	1397	0	1397	0	1397	0	1397	0	1397
1	81	1.49	60	27.0258	1.09	1	3	0	1627	1750	0	1	1	0	0	0	0	0	0	0	0	0	52	1	0	0	1	0	1	0	1	0	10.9	6.1	1.03	39	253.2	1	1396	0	1396	0	1396	0	1396	0	1396	0	1396
0	80	1.56	62	25.4767	0.76	0.66	1	1	1155	1522	1	1	0	0	0	0	0	0	0	0	0	0	63.91	0	0	0	0	0	0	0	1	0	13.4	6.8	1.54	34	71.4	1	1396	0	1396	0	1396	0	1396	0	1396	0	1396
0	54	1.66	63.6	23.0803	1.09	1.09	3	0	1321	1277	1	1	1	0	0	0	1	1	1	1	0	0	28.8	1	1	0	1	1	0	0	0	0	13.3	4.2	2.5	23	1864	0	1396	0	1396	0	1396	0	1396	0	1396	0	1396
1	83	1.52	54	23.3726	1.4	0.78	1	1	1935	2139	1	0	0	0	1	0	0	0	0	1	0	0	79.3	0	0	0	0	0	1	0	0	1	12.9	8.4	0.84	48.8	104.5	1	1395	0	1395	0	1395	0	1395	0	1395	0	1395
1	77	1.44	48	23.1481	1.27	0.94	2	0	2130	2619	1	1	1	0	0	0	0	1	0	0	1	1	55.7	0	0	0	0	0	1	0	1	0	11.8	2.44	3.72	10	182.3	0	1395	0	1395	0	1395	0	1395	0	1395	0	1395
0	70	1.72	49	16.563	1.24	1.17	3	0	1377	1374	0	0	0	0	0	0	0	0	0	1	1	0	34.9	0	0	0	0	0	0	0	0	0	13.1	7.5	0.61		416.5	0	1391	0	1391	0	1391	0	1391	0	1391	0	1391
0	75	1.6	57	22.2656	0.96	0.7	1	1	1896	1353	1	1	1	0	1	0	1	0	1	0	1	0	64.8	1	1	0	0	0	1	1	1	1	16.5	8.1	2.54		369.7	1	1390	0	1390	0	1390	0	1390	0	1390	0	1390
0	69	1.65	60	22.0386	1.11	1.14	3	0	1969	1989	1	1	0	0	0	0	0	0	0	0	0	0	45.9	0	0	0	0	0	1	1	1	0	14.9	6.8	1.23	46	266.2	0	1389	0	1389	0	1389	0	1389	0	1389	0	1389
0	79	1.75	60.2	19.6571	1.13	1.02	3	0	2128	2118	1	1	1	0	0	0	0	0	0	1	1	0	56.4	1	0	0	1	0	1	1	1	1	11.5	10.5	2.08		980	0	1387	0	1387	0	1387	0	1387	0	1387	0	1387
1	53	1.56	43	17.6693	1.08	1.1	3	0	1643	1718	1	0	0	0	0	0	0	0	0	0	0	0	83										15.2	5	0.69	69	14.8	0	1387	0	1387	0	1387	0	1387	0	1387	0	1387
1	73	1.44	45	21.7014	1.14	1.06	3	0	1987	1902	0	0	0	0	0	0	0	0	0	0	0	0	71	1	1	0	1	1	0	1	0	0	13.3	5.2	0.63	69	126.3	0	1385	0	1385	0	1389	0	1389	0	1389	0	1389
0	62	1.79	86.7	27.0591	1.14	1.08	3	0	1294	1284	1	1	1	0	0	0	1	0	0	1	0	0	68.7	1	1	0	1	1	0	1	0	0	13.8	5.5	0.69	89	5	0	1385	0	1385	0	1388	0	1388	0	1388	0	1388
0	57	1.68	78	27.6361	1.12	1.06	3	0	2398	2526	1	1	0	0	0	0	0	0	0	1	0	0	69.6	0	1	1	1	1	0	1	0	0	12.2		0.85	73	35.1	0	1385	0	1385	0	1386	0	1386	0	1386	0	1386
0	37	1.69	61	21.3578	1.11	1.19	3	0	1360	1259	0	0	0	0	0	0	0	0	0	1	0	0	60	1	1	0	1	1	0	1	0	1	8.9		0.73	97		0	1385	0	1385	0	1388	0	1388	0	1388	0	1388
0	75	1.55	50	20.8117	1.06	1.08	3	0	951	1117	0	0	0	0	0	0	0	0	0	1	0	0	62	0	0	0	0	0	0	0	0	0	12.7	5.9	1.26	44	115.3	0	1384	0	1384	0	1384	0	1384	0	1384	0	1384
1	81	1.42	48	23.8048	1.21	1.1	3	0	2539	2730	1	1	0	0	0	0	0	0	0	0	0	0	85.5	1	0	0	1	0	0	0	0	0	13.7	4.9	0.8	52	110.3	0	1381	0	1381	0	1381	0	1381	0	1381	0	1381
0	85	1.65	41	15.0597	0.99	0.98	2	0	2145	2156	1	1	1	0	0	0	0	0	0	1	1	0	71	1	0	0	1	0	0	0	0	0	15	5.8	2.85		340	1	1378	0	1378	0	1378	0	1378	0	1378	0	1378
0	83	1.6	74	28.9062	0.95	1.2	2	0	3117	2082	1	0	1	1	1	0	0	1	0	1	0	0	61	0	1	1	0	0	0	0	1	0	11.1	4.8	3.82	13	884.7	0	1378	0	1378	0	1378	0	1378	0	1378	0	1378
0	68	1.58	77.1	30.8845	1.12	1.05	3	0	1463	1401	0	0	0	0	0	0	0	0	0	0	0	0	77.5	0	0	0	0	0	0	0	0	0	13.8	5.7	0.67		78.6	0	1378	0	1378	0	1378	0	1378	0	1378	0	1378
1	61	1.48	43	19.6311	-	-	1	1	-	-	0	0	0	0	0	0	0	1	0	0	0	1	84.4	1	0	0	0	0	0	0	0	0	10.7	4.9	7.88	5	179.8	0	1378	0	1378	0	1378	0	1378	0	1378	0	1378
0	59	1.82	99.6	30.0688	1.06	0.73	1	1	1495	874	1	1	1	0	1	0	0	0	0	0	1	1	50.2	1	1	0	1	0	0	1	1	1	16.2	6.5	0.82	75	138	0	1378	0	1378	0	1378	0	1378	0	1378	0	1378
1	84	1.42	44	21.8211	1.15	1.16	3	0	2050	2040	1	0	0	0	1	0	0	0	0	0	0	0	82.5	0	0	0	0	0	1	0	0	0	11.2	8.6	0.5	86	60.1	0	1377	0	1377	0	1377	0	1377	0	1377	0	1377
0	63	1.72	79.4	26.8388	1.26	1.15	3	0	1379	1466	0	1	1	0	0	0	0	0	0	1	1	0	62.1	0	0	0	1	0	0	0	0	1	13.4	7.6	0.83	72	88.8	0	1377	0	1377	0	1377	0	1377	0	1377	0	1377
0	76	1.71	87	29.7527	1.22	1.14	3	0	1905	1689	1	1	0	0	0	0	0	0	0	1	0	0	71.81	1	0	0	0	0	0	1	1	1	16	7.5	1.1	50		0	1375	0	1375	0	1365	0	1365	0	1365	0	1365
1	46	1.77	78	24.8971	1.13	1.1	3	0	1315	1280	1	1	0	0	0	0	0	0	0	0	0	0	58.85	0	0	0	0	0	0	1	0	0	15.2	6.7	0.68	73	29.1	0	1375	0	1375	0	1375	0	1375	0	1375	0	1375
1	52	1.64	60	22.3081	1.18	1.17	3	0	1599	1519	1	1	1	0	0	0	0	0	0	0	0	0	45.74	0	0	0	0	0	1	0	1	0	15.1	6.9	0.68	70	467.1	0	1371	0	1371	0	1371	0	1371	0	1371	1	714
0	85	1.56	56.1	23.0523	1.21	1.18	3	0	2155	2346	1	0	1	0	0	0	0	0	0	1	0	0	75	0	0	0	0	0	1	0	0	0	14.2	6	1.01	54	57.8	0	1369	0	1369	0	1369	0	1369	0	1369	0	1369
0	82	1.59	58.9	23.2981	1.28	1.23	3	0	1923	1940	1	1	0	0	0	0	0	0	0	1	0	0	66	0	0	0	1	0	1	0	0	0	13.3	4.9	1	55	45	0	1368	0	1368	0	1368	0	1368	0	1368	0	1368
1	60	1.68	49.5	17.5383	1.12	1.16	3	0	1395	1432	0	1	0	0	0	0	0	0	0	0	1	0	71.7	0	0	0	0	0	0	1	0	1	13.2	4.6	0.65	71	37.1	0	1367	0	1367	0	1367	0	1367	0	1367	0	1367
1	50	1.56	53	21.7784	1.11	1.14	3	0	1317	1391	0	0	0	0	1	0	0	0	0	0	0	0	84.59	0	0	0	0	0	0	0	0	0	13.8	1.2	0.6	82	22.8	0	1367	0	1367	0	1367	0	1367	0	1367	0	1367
0	77	1.74	72	23.7812	0.78	0.79	1	1	1313	1575	1	0	1	1	0	0	1	0	0	1	0	0	65.42	1	0	0	1	1	0	1	0	0	13.2	6.1	1.04	53	68.5	0	1366	0	1366	0	1366	0	1366	0	1366	0	1366
0	73	1.62	57	21.7193	1.15	1.17	3	0	2181	2007	1	0	0	0	0	0	1	0	0	0	0	0	55.29	0	0	0	0	0	1	0	0	0	16.1	6.2	0.89	64	18.2	0	1366	0	1366	0	1366	0	1366	0	1366	0	1366
0	76	1.63	60.8	22.8838	1.22	1.24	3	0	1943	1885	1	1	0	0	0	0	0	0	0	1	0	0	74	1	0	1	1	0	1	1	1	0	11.6	7.8	1.28	43	16.6	0	1365	0	1365	0	1365	0	1365	0	1365	0	1365
0	68	1.55	58.8	24.4745	1.06	1.08	3	0	1335	1402	1	1	1	0	0	0	0	0	0	1	0	0	75.3	1	1	0	1	0	1	1	1	0	13.9	6.8	0.69	79	63.6	1	1364	0	1364	0	1364	0	1364	0	1364	0	1364
0	64	1.74	63	20.8086	1.09	1.25	3	0	1251	1217	1	0	0	0	0	0	0	0	0	1	0	0	70.2	0	0	0	0	0	1	0	0	0	15.3	12.1	1.03	57	5.8	0	1363	0	1363	0	1366	0	1366	0	1366	0	1366
0	80	1.52	57	24.6711	0.88	0.98	1	1	1846	1671	1	0	0	0	0	0	0	1	0	0	0	0	51.1	0	0	0	0	0	1	0	0	0	9.1	2.8	5.18	9.1	1735.2	1	1362	0	1362	0	1362	0	1362	0	1362	0	1362
0	70	1.64	66.2	24.6133	0.59	0.69	1	1	809	1285	1	1	1	0	0	0	0	0	0	1	0	1	63.2	1	1	0	1	1	0	0	1	0	14	6.3	1.02	56	31.1	0	1362	0	1362	0	1365	0	1365	0	1365	0	1365
0	64	1.62	57	21.7193	1.15	1.19	3	0	1252	1243	0	0	0	0	0	0	0	0	0	1	0	0	58.43	1	0	0	0	1	0	0	0	0	13.7	5.7	0.52	120	81.3	1	1361	0	1361	0	1366	0	1366	0	1366	0	1366
0	60	1.62	69.8	26.5966	1.04	1.07	3	0	1609	1624	1	0	0	0	0	0	0	0	1	1	1	0	43.2	0	0	0	0	1	0	1	0	1	16.8		1.52	38	568.3	0	1361	0	1361	0	1362	0	1362	0	1362	0	1362
1	89	1.33	30	16.9597	1.27	1.16	3	0	2507	2690	1	0	0	0	0	0	0	0	0	0	0	0	75	1	0	0	0	0	1	0	0	0	13.2	8	0.8	50	137.3	1	1359	0	1359	0	1359	0	1359	0	1359	0	1359
0	56	1.54	65	27.4077	0.98	1.04	2	0			0	0	1	0	0	0	0	0	0	0	1	0	55.3	1	0	0	0	0	1	0	0	1	16.1	6	2.42		159	1	1359	0	1359	0	1359	0	1359	0	1359	0	1359
0	89	1.61	64	24.6904	1.15	1.13	3	0	1989	1934	0	0	0	0	1	0	0	0	0	0	0	0	65.3										13.4	6.2	1.21	43.4	230	0	1358	0	1358	0	1358	0	1358	1	529	0	1358
0	74	1.53	67	28.6215	0.85	1.12	1	1	2334	2223	1	0	1	0	0	0	0		0	1	0	0	70.1	1	1	0	1	0	1	1	1	0	13		0.87	66		0	1358	0	1358	0	1358	0	1358	0	1358	0	1358
0	64	1.77	79.8	25.4716	1.26	1.21	3	0	1861	1724	1	0	1	0	0	1	0	0	0	1	0	0	71.01	0	0	0	1	0	0	0	1	0	14.5	7.2	0.91	65	17.3	0	1358	0	1358	0	1358	0	1358	0	1358	0	1358
0	81	1.63	49.6	18.6684	1.17	1.14	3	0	2117	2200	1	1	0	0	1	0	0	0	0	1	0	0	60.6	1	1	0	1	1	0	1	0	1	13.8	5.5	0.88	63	1450.7	0	1357	0	1357	0	1361	0	1361	0	1361	0	1361
0	72	1.74	56	18.4965	1.21	1.2	3	0	1938	1993	1	0	1	0	0	0	0	0	0	1	0	0	50.02	1	0	0	0	0	1	1	1	0	12.4	5.5	1.2	47	123.9	0	1357	0	1357	0	1357	0	1357	0	1357	0	1357
0	76	1.7	57	19.7232	1.21	1.23	3	0	1734	1673	1	0	0	0	1	0	0	0	0	0	1	0	74.2	0	0	0	0	0	0	0	0	1	13	4.7	0.94	60	10.9	0	1356	0	1356	0	1356	0	1356	0	1356	0	1356
1	81	1.53	52	22.2137	1.17	1.17	3	0	-	-	1	0	0	0	0	0	0	0	0	0	1	0	75.5	1	0	0	0	0	0	0	0	0	12.4	5.5	0.97	42	190	0	1355	0	1355	0	1355	0	1355	0	1355	0	1355
0	79	1.63	64	24.0882	1.23	1.17	3	0	1759	1812	1	1	1	0	0	0	0	0	0	0	0	0	71.9	1	1	0	1	0	1	0	0	0	15.7	5.4	1.11	49	67.3	0	1354	0	1354	0	1354	0	1354	0	1354	0	1354
0	67	1.6	63	24.6094	0.13	1.11	1	1		1510	0	0	1	0	0	0	0	0	0	0	0	1	68.7	1	0	1	0	0	0	0	0	1	15.7	4.9	0.71	84	12.6	0	1354	0	1354	0	1354	0	1354	0	1354	0	1354
0	78	1.65	83.6	30.7071	1.21	1.12	3	0	1912	1800	0	1	0	0	0	0	0	0	0	0	0	0	72.8	0	0	0	1	0	0	0	0	0	16.6	5.6	0.9		50.7	1	1352	0	1352	0	1352	0	1352	0	1352	0	1352
1	77	1.52	62	26.8352	1.23	1.2	3	0	1347	1316	1	0	0	0	0	0	0	0	0	0	0	0	36.52	1	0	0	0	1	0	0	1	0	13.1	4.6	0.64	67	94.1	0	1352	0	1352	0	1352	0	1352	0	1352	0	1352
0	76	1.71	68	23.255	1.02	1.05	3	0	1560	1538	0	0	0	0	0	0	0	0	0	1	0	0	54.49	0	0	0	0	0	1	0	1	0	14.5	5.1	0.77	75	20.3	0	1352	0	1352	0	1352	0	1352	0	1352	0	1352
0	69	1.69	58	20.3074	1.21	1.25	3	0	1882	1745	0	0	0	0	1	0	0	0	0	1	0	0	31.6	0	1	0	1	1	0	0	0	0	13.5	7.4	1.14	50	436.3	0	1351	0	1351	0	1351	0	1351	0	1351	0	1351
0	29	1.73	89	29.737	1.05	1.08	3	0	1225	1302	1	0	0	0	0	0	0	0	0	1	0	0	73.5	0	0	0	0	0	1	0	1	0	15.2	5.7	1.96		11.5	0	1351	0	1351	0	1351	0	1351	0	1351	0	1351
0	66	1.68	65	23.03	1.14	1.15	3	0	1263	1379	1	0	1	1	0	0	0	0	0	0	0	0	68.5	0	1	0	0	0	0	0	0	0	12.3	7	1.84	29.9	33.7	0	1350	0	1350	0	1350	0	1350	0	1350	0	1350
0	93	1.56	55	22.6003	0.6	0.68	1	1	903	1092	1	0	0	0	0	0	0	0	0	0	0	0	65.5	0	0	0	0	0	1	0	1	0	12.8	7.6	1.18	44.1	71.5	1	1349	0	1349	0	1349	0	1349	0	1349	0	1349
0	62	1.75	71	23.1837	1.27	1.25	3	0	1379	1377	0	1	0	0	0	0	0	0	0	0	0	0	65.06	0	0	0	0	0	0	0	0	0	14.9	7.2	0.82	74	13	0	1349	0	1349	0	1349	0	1349	0	1349	0	1349
0	52	1.72	69.2	23.391	0.29	0.86	1	1		1232	0	1	0	0	0	0	0	0	0	1	0	1	54	1	0	0	1	0	0	0	1	0	16.4	7.8	1.18	52	8.4	0	1349	0	1349	0	1349	0	1349	0	1349	0	1349
1	78	1.56	55	22.6003	1.18	1.17	3	0	1721	1661	1	1	1	1	0	0	0	0		0	0	0	41.4	0	0	0	0	1	0	1	1	0	14.3	6.4	0.71		383.2	1	1348	1	1348	0	1348	0	1348	0	1348	0	1348
0	88	1.64	64	23.7954	1.09	1.1	3	0	2049	2006	1	1	0	0	0	0	0	0	0	0	1	0	81.8	1	0	0	1	0	0	0	0	0	13.7	5.5	1.3	40	34.8	0	1347	0	1347	0	1347	0	1347	0	1347	0	1347
1	60	1.5	45.9	20.4	0.63	0.7	1	1	1112	1273	1	1	0	0	0	0	0	0	0	0	0	1	62.1	1	1	0	1	0	1	0	0	0	12.5	5.6	0.79	57	8.3	0	1347	0	1347	0	1347	0	1347	0	1347	0	1347
0	63	1.7	60	20.7612	1.2	1.21	3	0	1764	1777	1	1	0	0	0	0	1	0	0	1	0	0	70.1	1	1	0	1	1	0	0	0	0	13.8	6.7	0.9		51	0	1344	0	1344	0	1344	0	1344	0	1344	0	1344
0	74	1.71	66	22.571	1.26	1.21	3	0	2372	2289	1	1	1	0	0	0	0	0	0	0	0	0	59.89	0	0	0	1	0	0	0	1	0	13.8	5	0.77	75	15.5	1	1343	0	1343	0	1341	0	1341	0	1341	0	1341
0	50	1.72	73	24.6755	1.25	1.17	3	0	1361	1245	1	0	0	0	0	0	0	0	0	1	1	0	83.59	0	0	0	0	0	1	1	0	0	17.3	6.3	0.75	86	35.2	0	1343	0	1343	0	1343	0	1343	0	1343	0	1343
0	38	1.65	103.5	38.0165	1.22	1.17	3	0	1355	1246	0	1	0	0	0	0	1	0	0	1	0	0	75.8	0	0	0	1	0	0	0	0	0	18.1	7.6	0.78	90	14.9	0	1343	0	1343	0	1343	0	1343	0	1343	0	1343
0	52	1.62	68.8	26.2155	1.15	1.13	3	0	1451	1403	0	0	0	0	0	0	0	0	0	0	0	1	67.9	0	1	0	0	0	0	0	0	0	13.4	5.4	0.56	118	5	0	1342	0	1342	0	1342	0	1342	0	1342	0	1342
0	48	1.78	68	21.4619	1.19	1.18	3	0	1518	1494	0	0	0	0	0	0	0	0	0	1	0	0	76.04										16.9	6.3	0.93	69	17.9	0	1341	0	1341	0	1341	0	1341	0	1341	0	1341
0	81	1.51	47.5	20.8324	0.9	1.01	2	0	2611	2090	1	0	0	0	0	0	0	0	0	1	0	0	54.7	1	1	0	1	0	1	1	0	0	10.6	5.6	0.73		441	0	1340	0	1340	0	1340	0	1340	0	1340	0	1340
0	63	1.65	70	25.7117	1.23	1.22	3	0	1725	1554	1	0	0	0	0	0	0	0	0	0	0	0	71.5	0	0	0	0	0	0	0	0	0	16.7	9.3	0.68	90	9.5	0	1339	0	1339	0	1339	0	1339	0	1339	0	1339
0	62	1.65	71.6	26.2994	1.17	1.15	3	0	1857	1968	1	1	0	0	0	0	0	0	0	1	0	0	82.9	1	1	0	0	0	1	0	0	0	15.6	6.5	0.76		5	0	1339	0	1339	0	1339	0	1339	0	1339	0	1339
0	28	1.7	75	25.9516	0.83	1.18	1	1	1179	1323	0	0	0	0	0	0	0	0	0	0	0	0	74.61	1	0	0	0	0	0	0	0	0	15.8	4.7	0.86	88	18.4	0	1338	0	1338	0	1338	0	1338	0	1338	0	1338
0	83	1.62	69.9	26.6347	1.25	1.13	3	0	2265	2241	1	1	1	1	0	0	0	0	0	1	0	0	71.9	0	0	0	0	0	1	0	1	0	12.6	6.4	1.38		100.7	0	1337	0	1337	0	1337	0	1337	0	1337	0	1337
0	76	1.62	72	27.4348	1.19	1.13	3	0	1335	1318	1	1	1	0	0	1	1	0	1	1	0	0	34.74	0	1	0	0	1	0	0	0	0	14.6	10.7	1.6	33	121.2	0	1337	0	1337	0	1337	0	1337	0	1337	0	1337
1	66	1.64	61	22.68	1.38	1.38	3	0	1761	1646	1	1	0	0	0	0	0	0	0	0	0	0		1	0	0	0	1	0	1	0	0	13.5	5.4	0.96	45	127.1	0	1337	0	1337	0	1337	0	1337	0	1337	0	1337
1	49	1.64	45.6	16.9542	1.09	1.1	3	0	1241	1180	0	0	0	0	0	0	0	0	0	0	0	0	70.7	0	0	0	0	0	0	0	0	0	13.4	2.9	0.73		8.3	0	1337	0	1337	0	1337	0	1337	0	1337	0	1337
0	67	1.66	60.2	21.8464	1.26	1.14	3	0	1016	1077	1	1	1	0	0	0	0	0	0	1	0	0	63.6	1	0	0	1	0	1	0	0	0	16.2	8.7	0.73		89.3	0	1336	0	1336	0	1336	0	1336	0	1336	0	1336
0	59	1.62	59.6	22.71	1.12	1.08	3	0	1349	1279	1	1	0	0	0	0	1	0	0	1	0	0	48	1	0	0	1	0	1	1	0	1	13.7	7.4	0.88	69	19.1	0	1336	0	1336	0	1524	0	1524	0	1524	0	1524
0	15	1.68	64.6	22.8883	1.03	1.01	3	0	795	824	0	0	0	0	0	0	0	0	0	0	0	0	27.9	0	0	0	0	1	0	1	0	0	16.6	4.9	0.63		5	0	1336	0	1336	0	1336	0	1336	0	1336	0	1336
1	88	1.49	51	22.9719	0.78	0.79	1	1	1151	1367	0	0	1	0	0	0	0	0	0	0	0	0	73.4	0	1	1	0	0	1	0	0	0	9.5	4.7	2.01	18.5	579.6	1	1334	0	1334	0	1334	0	1334	0	1334	1	399
0	70	1.69	65	22.7583	0.77	0.65	1	1	2809	2141	1	0	0	0	0	0	0	0	0	0	0	1	65.8	1	1	1	0	0	0	0	1	0	12.2	5.9	1.59		12.9	1	1334	0	1334	0	1334	0	1334	0	1334	0	1334
0	43	1.81	72	21.9774	0.97	0.94	2	0	1414	1332	0	0	0	0	0	0	0	0	1	1	0	0	15.4	0	0	0	0	0	0	0	0	1	17.6	9.6	1.27	51	215.1	0	1333	0	1333	0	1333	0	1333	0	1333	0	1333
0	71	1.65	59	21.6713	1.13	1.1	3	0	1604	1615	1	0	0	0	0	0	1	0	0	1	0	0	71.59	1	1	0	1	1	0	1	0	0	14.1	4.9	0.73	81	45.9	0	1332	0	1332	0	1332	0	1332	0	1332	0	1332
0	40	1.65	64.2	23.5813	1.06	1.04	3	0	1348	1318	0	1	0	0	0	0	0	0	0	1	0	0	61.7	0	0	0	0	0	0	0	1	0	16.6	6.9	0.65		5	0	1332	0	1332	0	1332	0	1332	0	1332	0	1332
0	79	1.55	59	24.5578	0.59	0.71	1	1	1576	2340	0	1	1	0	0	0	0	0	0	0	0	1	48.4	1	1	0	1	0	0	0	0	1	14.2	7.2	2.1	24.6	261.7	1	1331	1	1331	0	1331	1	1331	0	1331	0	1331
0	82	1.6	52	20.3125	1.08	1.22	3	0	2482	2055	1	1	0	0	0	0	0	0	0	1	0	0	63	1	0	0	1	0	1	0	1	0	14	5.9	1.11		25.3	0	1330	0	1330	0	1330	0	1330	0	1330	0	1330
0	70	1.64	69	25.6544	1.11	1.1	3	0	2040	2128	0	0	0	0	0	0	0	0	0	1	1	0	76	1	1	0	1	0	0	1	0	0	15.2	6.8	0.76	77	24.5	0	1329	0	1329	0	1329	0	1329	0	1329	0	1329
0	73	1.56	69.9	28.7229	1.33	1.24	3	0	1337	1331	1	0	0	0	0	0	0	0	0	1	0	0	85	1	1	0	0	0	1	1	1	0	15.9	5.8	0.73	80	49.5	0	1328	0	1328	0	1328	0	1328	0	1328	0	1328
1	74	1.5	50	22.2222	1.36	1.25	3	0	1548	1536	1	0	0	0	0	0	0	0	0	0	0	0		0	0	0	0	0	1	0	0	1	14.1	4.7	0.76	56	27.4	0	1327	0	1327	0	1327	0	1327	0	1327	0	1327
1	80	1.5	60.6	26.9333	1.14	1.14	3	0	2444	2549	1	1	1	0	0	0	0	0	0	0	0	0	21	1	1	0	1	0	1	1	0	0	12.4	8.9	0.81	51	55.7	0	1324	0	1324	0	1326	0	1326	0	1326	0	1326
0	86	1.65	53.4	19.6143	1.25	1.19	3	0	1692	1700	1	1	0	0	0	0	0	0	1	1	0	0	52.6	0	0	0	1	0	1	1	1	0	14	3.8	0.74	75	1367	1	1323	0	1323	0	1323	0	1323	0	1323	1	628
0	62	1.63	50.1	18.8566	0.81	0.47	1	1	5762	868	1	0	1	0	0	0	0	1	0	1	0	1	70.3	0	1	1	0	0	0	0	1	0	10.9	3.4	4.8	11	140.4	1	1323	0	1323	0	1323	0	1323	0	1323	0	1323
0	62	1.73	74	24.7252	1.14	1.08	3	0	2050	1797	1	1	0	0	0	0	0	0	0	1	0	0	77	0	0	0	0	0	0	0	1	0	16.9	7.2	1.23	47	40.3	0	1323	0	1323	0	1323	0	1323	0	1323	0	1323
0	61	1.62	69	26.2917	0.64	0.81	1	1	1196	1309	1	1	0	0	0	0	0	0	0	1	0	0	83.07	1	1	1	0	0	0	0	0	0	12.5	4.6	0.77	79	54.1	0	1323	0	1323	0	1323	0	1323	0	1323	0	1323
1	85	1.44	41	19.7724	1.26	1.07	3	0	3041	3347	0	0	0	0	1	0	0	0	0	0	0	0	75.2	1	1	0	0	0	0	0	0	0	12.8	5.8	0.65	64	61.1	0	1322	0	1322	0	1322	0	1322	0	1322	0	1322
0	84	1.46	39	18.2961	0.59	0.48	1	1	1212	637	1	1	0	0	1	0	0	0	0	1	0	0	71.18	1	0	0	1	0	1	0	0	0	8.9	6.6	1.7	17	198.9	1	1320	1	1320	0	1320	0	1320	0	1320	0	1320
0	77	1.67	58	20.7967	1.21	1.13	3	0	2366	2432	1	0	0	0	0	0	0	0	0	1	0	0	73.7	1	0	0	0	0	0	0	0	0	15.5	6.2	0.78	73	14.7	0	1319	0	1319	0	1319	0	1319	0	1319	0	1319
0	76	1.66	66	23.9512	1.28	1.27	3	0	1798	1783	1	0	0	0	0	0	0	0	0	1	0	0	77	1	1	0	0	0	0	0	1	0	14	7.2	0.81	70	13.3	0	1319	0	1319	0	1319	0	1319	0	1319	0	1319
1	52	1.64	43.4	16.1362	1.29	1.27	3	0	1502	1469	0	1	0	0	0	0	0	0	0	0	0	0	61.65	0	0	0	1	0	0	0	1	0	10.8	3.4	0.68		73.7	0	1319	0	1319	0	1319	0	1319	0	1319	0	1319
0	70	1.66	72.4	26.2738	1.27	1.18	3	0			1	0	0	0	0	0	0	0	0	0	1	0	68.5	1	0	0	0	0	1	1	1	1	16.5	8.4	1		238.2	0	1318	0	1318	0	1318	0	1318	0	1318	0	1318
0	64	1.6	65	25.3906	0.97	1.05	2	0	1691	1633	1	1	0	0	0	0	0	0	0	1	1	0	49	0	0	0	1	0	1	0	0	1	11.6	4.7	0.78	77	121.8	0	1317	0	1317	0	1317	0	1317	0	1317	0	1317
0	62				1.23	1.05	3	0			1	0	0	0	1	0	0	0	0	0	1	0		0	0	0	0	0	0	0	0	0	14.7	5.1	1.39	41.4	28.1	1	1316	0	1316	0	1316	0	1316	0	1316	0	1316
0	69	1.68	63.3	22.4277	1.24	1.15	3	0	1841	1761	0	0	0	0	0	1	0	0	0	1	0	0	76	1	1	0	0	0	0	0	0	0	14.2	5.7	0.63	95	18	0	1315	0	1315	0	1652	0	1652	0	1652	0	1652
0	62	1.68	64	22.6757	1.2	1.12	3	0	1873	1828	1	1	0	0	0	0	0	0	0	0	0	0	75.7	0	0	0	0	0	0	0	0	0	15.7	7.2	0.99	60	10.2	0	1315	0	1315	0	1317	0	1317	0	1317	0	1317
1	84	1.4	47	23.9796	1.03	0.99	2	0	1711	1671	1	1	1	0	0	0	0	0	1	0	0	0	29.64	1	0	0	1	0	0	0	0	0	9.3	9.4	1.49	26	1363.6	0	1314	0	1314	0	1314	0	1314	0	1314	1	458
0	88	1.58	34	13.6196	1.28	0.97	2	0	5900	6622	1	0	1	0	0	0	0	0	0	1	0	0		0	0	0	0	0	0	0	1	0	11.1	5.9	1.31	39.9		1	1312	0	1312	0	1338	0	1338	0	1338	0	1338
0	80	1.53	58	24.7768	1.19	1.13	3	0	1687	1636	1	0	1	0	0	0	0	0	0	1	1	0	59.4	1	0	0	0	0	1	0	0	1	12.4	4.7	0.85	66	377.1	0	1312	0	1312	0	1312	0	1312	0	1312	0	1312
0	59	1.66	72.3	26.2375	0.89	0.81	1	1	1282	1000	1	1	1	0	1	0	1	0	1	1	0	1	82.79	1	1	0	1	1	0	1	1	1	17.1	6.8	1.04		159.8	0	1311	0	1311	0	1311	0	1311	0	1311	0	1311
0	63	1.71	59.5	20.3481	1.08	1.05	3	0	1925	1902	0	0	0	0	0	0	0	0	0	0	0	0	64	1	1	0	1	0	0	0	0	0	15.6	9.5	0.88	68	12.5	0	1310	0	1310	0	1310	0	1310	0	1310	0	1310
0	51	1.75	66	21.551	1.15	1.11	3	0	-	-	1	1	0	0	0	0	0	0	0	1	0	0	56.85	0	0	0	1	1	0	1	0	0	15.6	5	0.78	82	93.3	0	1309	0	1309	0	1309	0	1309	0	1309	0	1309
0	52	1.62	70	26.6728	1.23	1.2	3	0	1316	1343	1	1	1	0	0	0	1	0	0	1	0	0	57	1	1	0	1	1	0	1	0	0	14.7	6.3	0.69	94	41.4	0	1308	0	1308	0	1308	0	1308	0	1308	0	1308
0	89	1.61	59	22.7615	1.05	1.05	3	0	2529	2236	1	1	0	0	0	0	0	0	1	0	1	0	63.62	0	0	0	0	0	0	0	0	0	13.1	6	1.27	41	308.1	0	1307	0	1307	0	1307	0	1307	0	1307	0	1307
0	64	1.62	53.3	20.3094	1.03	0.94	2	0	1584	1551	1	0	1	0	1	0	0	0	0	1	0	0	64.3	0	1	1	0	0	0	0	1	0	13.8	6.8	0.87		11.7	0	1305	0	1305	0	1305	0	1305	0	1305	0	1305
0	64	1.62	55.5	21.1477	1.11	1.18	3	0	1674	4569	1	1	0	0	0	0	0	0	0	1	0	0	70	1	0	0	0	0	0	0	0	0	16.7	7.3	0.67		6.4	0	1305	0	1305	0	1305	0	1305	0	1305	0	1305
0	61	1.65	55	20.202	1.19	1.16	3	0	1391	1440	0	0	1	0	0	0	0	0	0	1	0	0	81	0	0	0	0	0	0	0	0	0	13.7	5.8	0.71	87	31.9	0	1305	0	1305	0	1305	0	1305	0	1305	0	1305
1	64	1.5	43.4	19.2889	1.09	1.06	3	0	1771	1749	0	0	0	0	0	0	0	0	0	0	0	0	77.9	0	0	0	0	0	0	0	1	0	13.4	3.9	0.52		43.9	0	1303	0	1303	0	1303	0	1303	0	1303	0	1303
0	58	1.64	78	29.0006	1.25	1.08	3	0	1308	1377	1	1	0	0	0	0	0	0	0	1	0	0	76	1	0	0	1	0	0	0	1	0	13.6	5.4	0.79		9	1	1303	0	1303	0	1303	0	1303	0	1303	0	1303
0	84	1.61	52.9	20.4082	1.28	1.22	3	0	1844	1787	1	1	0	0	0	0	0	0	0	1	0	0	78.2	1	1	0	1	0	0	0	1	0	12.9	6	1.09		85.7	0	1302	0	1302	0	1302	0	1302	0	1302	0	1302
0	75	1.73	69	23.0546	1.02	1.06	3	0	1555	1443	1	0	0	0	1	0	0	0	0	1	0	0	65.8	0	0	0	0	1	0	0	0	1	12.5	5	1.08	51.7	50	1	1302	1	1302	0	1302	0	1302	1	1260	0	1302
0	69	1.67	72.5	25.9959	1.21	1.18	3	0	1320	1373	1	0	0	0	0	0	1	0	0	1	0	0	68.8	1	1	0	0	0	1	1	0	0	14.1	4.1	1.01		12.5	0	1302	0	1302	0	1302	0	1302	0	1302	0	1302
0	66	1.64	60	22.3081	1.24	1.25	3	0	1450	1473	0	1	0	0	0	0	1	0	0	1	0	0	64.4	1	0	0	1	1	0	1	0	0	15.3	5	0.71	85	31.1	0	1302	0	1302	0	1302	0	1302	0	1302	0	1302
0	77	1.66	65	23.5883	1.18	0.93	2	0	2217	2108	0	0	0	0	1	0	0	0	0	1	1	0	54.41	0	0	0	0	1	0	0	0	1	15.2	6.3	1.29	42	363.1	0	1301	0	1301	0	1301	0	1301	0	1301	0	1301
0	46	1.74	60	19.8177	1.05	1.15	3	0	1327	1342	0	1	0	0	0	0	0	0	0	0	0	0	68.8	0	0	0	0	0	0	0	0	0	12.9	6.6	0.97	66.8	28	0	1301	0	1301	0	1301	0	1301	0	1301	0	1301
0	67	1.59	93.5	36.9843	1.25	1.2	3	0	1422	1363	1	1	1	0	0	0	0	0	1	1	0	0	52.4	1	1	0	0	0	0	1	1	0	9.8	6	4.73		84.4	0	1299	0	1299	0	1299	0	1299	0	1299	0	1299
0	78	1.51	64.3	28.2005	1.23	1.26	3	0	2037	2267	1	1	1	0	0	0	0	0	0	1	0	0	73.8	0	0	0	1	0	0	1	0	0	12.9	6.3	0.75		173.3	0	1298	0	1298	0	1298	0	1298	0	1298	0	1298
0	58	1.59	73.5	29.0732		0.71	1	1		1673	1	1	1	1	0	0	0	1	0	0	0	1	56.06	1	0	1	1	0	1	1	0	0	11.8	1.8	3.8		92.3	1	1298	1	1298	0	1298	0	1298	0	1298	0	1298
1	55	1.56	78	32.0513	1.1	1.06	3	0	1869	1795	1	1	1	1	0	0	1	0	0	0	0	0	63	1	1	0	1	0	1	0	1	0	11.8	6.8	0.66	71	6.3	0	1298	0	1298	0	1298	0	1298	0	1298	0	1298
0	58	1.71	75.7	25.8883	1.28	1.08	3	0	1866	1599	1	0	1	0	0	1	0	0	1	1	1	0	29	0	0	0	0	1	0	1	1	1	17.5	12.9	1.84		2753.9	0	1297	0	1297	0	1297	0	1297	0	1297	1	509
1	83	1.38	57	29.9307	1.18	0.84	1	1	2074	2013	1	1	0	0	0	0	0	0	0	0	0	0	80.81	0	0	0	0	0	0	0	0	0	14.1	5	0.68	62	72.7	1	1295	0	1295	0	1295	0	1295	0	1295	0	1295
1	61	1.5	54	24	1.13	1.11	3	0	1745	1644	0	0	0	0	0	0	0	0	0	0	0	0	79.5										12.6	6.2	0.55	85	150.8	0	1294	0	1294	0	1294	0	1294	0	1294	0	1294
1	77	1.46	46.3	21.7208	1.14	1.07	3	0	1870	1961	0	0	0	0	0	0	0	0	1	0	1	0	30.4	0	0	0	0	1	0	0	1	0	16.4	6.4	1.07		1288.2	1	1292	1	1292	0	1292	0	1292	0	1292	1	1172
1	92	1.41	50	25.1496	1.08	1.05	3	0	2824	2724	1	1	0	0	0	0	0	0	0	0	0	0	74										12.5	5.6	0.55	75	48.2	0	1291	0	1291	0	1291	0	1291	0	1291	0	1291
1	80	1.47	47	21.7502	1.1	1.09	3	0	1564	1629	1	0	0	0	0	0	0	0	0	0	0	0	69.1	0	0	0	0	0	0	1	0	0	11.5	4.7	0.57	75	208.2	0	1289	0	1289	0	1289	0	1289	1	614	0	1289
1	76	1.48	46	21.0007	1.29	1.2	3	0	2289	2163	1	1	1	0	0	0	1	0	0	0	0	0	81	0	0	0	0	0	0	1	0	0	11.5	6.7	0.9	46	14.8	0	1289	0	1289	0	1289	0	1289	0	1289	0	1289
1	65	1.59	53.4	21.1226	1.12	1.18	3	0	1655	1594	0	0	0	0	0	0	0	0	0	0	0	0	76.1	0	0	0	0	0	0	0	1	0	13.9	3.9	0.65		10.7	0	1289	0	1289	0	1289	0	1289	0	1289	0	1289
0	55				1.09	1.11	3	0	1206	1177	0	1	0	0	0	0	0	0	0	1	0	0		1	1	0	1	1	0	1	0	0	11.4		0.71	89		0	1289	0	1289	0	1304	0	1304	0	1304	0	1304
0	57	1.71	70.2	24.0074	1.18	1.15	3	0	1675	1573	1	1	1	0	0	0	0	0	0	1	0	0	76.3	1	0	0	0	0	0	0	0	0	15	5.4	0.72		9.3	0	1287	0	1287	0	1287	0	1287	0	1287	0	1287
0	64	1.66	57.2	20.7577	0.83	0.99	1	1	1458	1367	1	1	0	0	1	0	0	0	0	0	0	0	50.6	0	0	0	0	0	0	1	0	1	16.1	5.5	1.47		490.2	0	1283	0	1283	0	1283	0	1283	0	1283	0	1283
0	56	1.68	68	24.093	1.23	1.13	3	0	1193	1180	1	1	0	0	0	0	1	1	0	1	0	0	62.1	1	1	0	1	0	0	0	0	0	13.7	3.7	8.29	6	86.1	0	1283	0	1283	0	1283	0	1283	0	1283	0	1283
0	47	1.72	80.2	27.1092	1.22	1.19	3	0	1558	1559	1	1	1	0	0	0	1	0	0	1	0	0	60.6	1	1	0	1	0	1	0	0	1	14.1	5.5	0.71		5.5	0	1283	0	1283	0	1283	0	1283	0	1283	0	1283
1	86	1.45	46.5	22.1165	1.38	1.2	3	0	1598	1749	1	1	0	0	0	0	0	0	0	0	0	0	67.5	0	0	0	1	0	0	0	1	0	14.4	5.2	0.88		25	0	1282	0	1282	0	1284	0	1284	0	1284	0	1284
0	60	1.66	79.3	28.7778	1.26	1.24	3	0	1191	1236	0	1	1	0	0	0	1	0	0	0	0	0	71.7	1	1	0	1	0	0	0	0	0	15.6	5.9	0.78	79	29.3	0	1282	0	1282	0	1282	0	1282	0	1282	0	1282
0	76	1.69	67	23.4586	1.2	1.2	3	0	2270	1952	1	0	0	0	0	0	0	0	0	0	1	0	83.1										14.3	3.6	0.72	80.2	226.4	1	1281	1	1281	0	1281	0	1281	0	1281	0	1281
1	74	1.53	46.3	19.7787	1.16	1.05	3	0	1545	1481	0	1	1	0	0	0	0	0	0	0	0	0	69.8	0	0	0	1	0	0	0	0	0	13.3	4	0.47		71.6	0	1281	0	1281	0	1281	0	1281	0	1281	0	1281
0	73	1.65	51	18.7328	1.02	1.12	3	0	1804	2039	1	0	1	0	0	0	0	1	0	1	0	0											10.3	1.5	3.2	16	800.9	0	1280	0	1280	0	1282	1	1264	1	1264	0	1282
1	69	1.5	63	28	1.17	1.12	3	0	1668	1702	1	0	1	0	0	0	0	0	0	0	0	0	69.1	1	0	0	0	0	1	0	1	0	14.8	7.6	0.48	95	18.9	0	1280	0	1280	0	1280	0	1280	0	1280	0	1280
0	76	1.55	55	22.8928	1.29	1.26	3	0	2093	2093	1	1	0	0	0	0	0	0	0	0	0	0	30.3	0	0	0	0	1	0	0	0	0	16.1	7.2	0.81	70	109.2	0	1278	0	1278	0	1282	0	1282	0	1282	0	1282
0	71	1.58	64	25.6369	1.32	0.95	2	0	2044	2067	1	0	1	0	0	0	0	1	0	1	0	0	67.2	0	0	0	0	0	1	0	0	0	13.4	1.9	3.37	15	42.2	0	1277	0	1277	0	1277	0	1277	0	1277	0	1277
0	69	1.59	57	22.5466	1.09	1.1	3	0	1748	1704	1	0	0	0	0	0	0	0	0	1	0	0	52	0	0	0	0	1	1	1	0	0	13.3	7.8	1.14	50	130.5	0	1277	0	1277	0	1277	0	1277	0	1277	0	1277
1	81	1.53	51	21.7865	0.9	0.72	1	1	2402	2320	1	0	0	0	0	0	0	0	0	0	0	1	79.1	0	0	0	0	1	0	0	0	0	12.8	5	0.5	86	44.8	0	1276	0	1276	0	1276	0	1276	0	1276	0	1276
1	67	1.62	58	22.1003	1.22	1.23	3	0	1809	1761	1	0	0	0	0	0	0	0	0	0	0	0	68.9	0	0	0	0	0	1	0	0	1	13.6	6.6	0.73	61	13	0	1276	0	1276	0	1276	0	1276	1	352	0	1276
1	70	1.46	57.5	26.975	1.24	1.13	3	0	2029	2036	1	1	1	1	0	0	0	0	0	0	0	0	72	1	0	0	1	0	0	0	0	0	12.3	5	0.63		24.7	0	1273	0	1273	0	1273	0	1273	0	1273	0	1273
0	71	1.65	50	18.3655	0.72	0.6	1	1	1840	159	0	0	0	0	0	0	0	0	0	0	0	0	63	1	0	0	0	0	0	1	0	0	14.6	15	4.76	10	2044	1	1272	0	1272	0	2001	0	2001	0	2001	0	2001
0	88	1.67	66	23.6652	1.34	1.26	3	0	1698	1742	1	1	0	0	0	0	0	0	0	0	0	0		0	0	0	1	0	1	0	0	0	14.4	6	0.91	60	40.4	0	1270	0	1270	0	1270	0	1270	0	1270	0	1270
0	63	1.55	56	23.3091	1.28	1.14	3	0	1574	1655	0	0	1	1	0	0	0	0	0	0	0	0	77	0	0	0	0	0	0	0	1	1	11.9	6.3	0.9			0	1270	0	1270	0	1270	0	1270	0	1270	0	1270
0	84	1.6	63.5	24.8047	1.23	1.2	3	0	2487	2447	0	0	0	0	0	0	0	0	0	1	0	0	70.4	0	0	0	0	0	0	0	0	0	13.9	5.2	0.85	65	51.6	0	1269	0	1269	0	1269	0	1269	0	1269	0	1269
0	71	1.67	72	25.8166	1.2	1.18	3	0	1281	1350	1	1	1	0	0	0	0	0	0	1	0	0	85.4	1	0	0	1	0	0	0	1	0	17.3	5.2	0.91		7.6	0	1269	0	1269	0	1269	0	1269	0	1269	0	1269
1	68	1.5	51.8	23.0222	1.16	1.09	3	0	1700	1710	1	0	0	0	0	0	0	0	0	0	0	0	62	0	0	0	0	0	1	0	0	0	12.9	4.2	0.69		23.3	0	1269	0	1269	0	1269	0	1269	0	1269	0	1269
1	44	1.56	61.8	25.3945	1.1	1.22	3	0	1318	1293	0	0	0	0	0	0	0	0	0	0	0	0	80.6	0	0	0	0	0	0	0	0	0	14	4.6	0.44		7	0	1269	0	1269	0	1269	0	1269	0	1269	0	1269
0	67	1.56	54	22.1893	1.2	1.06	3	0	1531	1505	0	1	0	0	0	0	0	0	0	1	0	0	59.3	1	0	0	0	0	0	0	0	1	16.2	8.2	0.88		36.6	0	1267	0	1267	0	1267	0	1267	0	1267	0	1267
1	63	1.52	53	22.9398	1.11	1.12	3	0	2149	1995	0	1	0	0	0	0	0	0	0	1	0	0	70.2	0	0	0	0	0	0	0	0	0	14.6	5.1	0.55		15	0	1267	0	1267	0	1267	0	1267	0	1267	0	1267
0	73	1.64	55	20.4491	0.95	0.83	1	1	4035	4459	1	0	0	0	0	0	0	0	0	0	0	1	54	0	1	0	0	0	0	0	1	0	14.2	6.1	1.25	44	90.9	0	1265	0	1265	0	1265	0	1265	0	1265	0	1265
0	59	1.73	95	31.7418	1.2	1.17	3	0	1515	1545	1	1	1	0	1	0	1	0	0	1	0	0	74.47	1	0	0	1	0	0	0	1	0	16.1	7.1	0.94	64	33.1	1	1265	1	1265	0	1265	0	1265	0	1265	0	1265
0	57	1.7	65.8	22.7682	1.29	1.16	3	0	1431	1370	1	1	0	0	0	0	0	0	0	0	1	0	64.2	0	0	0	0	0	0	1	1	1	15.6	9.1	1.09		136.7	0	1265	0	1265	0	1265	0	1265	0	1265	0	1265
0	42	1.8	83	25.6173	1.11	1.12	3	0	1383	1355	0	1	0	0	0	0	0	0	0	0	0	0	62.9	1	0	0	0	0	1	0	0	0	14.9	8.1	0.91		26	0	1265	0	1265	0	1249	0	1249	0	1249	0	1249
0	65	1.67	67	24.0238	1.12	1.11	3	0	2003	2064	1	1	1	0	0	0	0	0	0	1	0	0	79.43	1	1	0	1	0	1	1	0	0	16.1	7.1	0.79	75	41.4	0	1264	0	1264	0	1264	0	1264	0	1264	0	1264
1	62	1.45	73.1	34.7681	0.99	0.98	2	0	1842	1857	0	1	1	1	0	0	1	0	0	1	0	0	50.2	1	1	0	1	0	0	1	0	0	12.2	4.8	0.7		49.3	0	1264	0	1264	0	1264	0	1264	0	1264	0	1264
0	60	1.62	52.4	19.9665	1.12	1.08	3	0	1942	1883	1	1	0	0	0	0	0	0	0	1	0	0	55	0	0	0	0	0	1	0	1	0	16.4	5.5	0.68		31.8	0	1263	0	1263	0	1263	0	1263	0	1263	0	1263
0	46	1.8	88	27.1605	1.16	1.17	3	0	2261	1340	0	0	1	1	0	0	0	0	0	1	0	0		0	0	0	0	0	0	0	0	0	12.1	5.1	0.6		59.2	0	1263	0	1263	0	1263	0	1263	0	1263	0	1263
1	83	1.43	62.2	30.4171	1.29	1.25	3	0	1186	1240	1	0	0	0	0	0	0	0	1	0	0	0	77	0	0	0	0	0	0	0	1	0	10.1	6.8	1.2		71.5	1	1262	1	1262	0	1262	0	1262	0	1262	0	1262
1	78	1.58	48	19.2277	1.25	1.18	3	0	1688	1806	1	1	0	0	0	0	1	0	0	0	0	0	64.2	1	1	0	1	0	1	0	0	0	15.2	3	0.62	69	11.8	0	1262	0	1262	0	1262	0	1262	0	1262	0	1262
0	69	1.59	54	21.3599	1.23	1.16	3	0	2022	1981	0	1	0	0	0	0	0	0	0	1	0	0	64	0	0	0	0	0	0	0	1	0	16.9	6.6	0.66		21.7	0	1262	0	1262	0	1262	0	1262	0	1262	0	1262
1	51	1.56	54.7	22.477	1.18	1.11	3	0	1239	1205	0	1	0	0	0	0	0	0	0	0	0	0	70.8	0	0	0	0	0	0	0	0	0	14.2	4.3	0.57		9.1	0	1262	0	1262	0	1262	0	1262	0	1262	0	1262
1	63	1.55	48	19.9792	1.09	1.14	3	0	1661	1630	1	0	0	0	0	0	0	0	0	0	1	0	68.4	0	0	0	0	0	1	1	0	1	14.8	5.1	0.85		120.6	0	1260	0	1260	0	1260	0	1260	0	1260	0	1260
0	58	1.69	66	23.1084	1.27	0.98	2	0	1351	990	1	0	1	0	0	0	0	0	0	1	0	0	27.35	1	1	0	0	1	0	1	0	1	14.1	6	0.9	67.9	468.2	0	1260	0	1260	0	1260	0	1260	0	1260	0	1260
0	73	1.61	58.1	22.4143	1.27	1.2	3	0	2446	2336	1	1	0	0	0	0	0	0	0	0	0	0	75.5	0	0	0	1	0	0	0	1	0	11.9	7.4	1.29		30.1	1	1259	0	1259	0	1259	0	1259	0	1259	0	1259
0	73	1.66	51.5	18.6892	1.25	1.15	3	0	1416	1415	0	0	1	1	0	0	1	0	0		0	0	52.9	0	0	1	0	0	0	0	1	0	10.5	6.6	1.54			0	1259	0	1259	0	1259	0	1259	0	1259	0	1259
0	73	1.66	58.4	21.1932	0.74	0.92	1	1	1157	1582	1	1	1	0	0	0	0	0	0	1	0	0	54.2	1	0	1	0	0	1	0	1	0	15.5	5.2	0.62		16.7	0	1257	0	1257	0	1260	0	1260	0	1260	0	1260
0	74	1.58	74.6	29.883	1.22	1.13	3	0	1413	1427	1	1	0	0	0	0	0	0	0	0	0	0	67.3	1	0	0	1	0	0	0	1	0	14.1	5	0.7		34.1	0	1256	0	1256	0	1256	0	1256	0	1256	0	1256
0	16	1.71	69	23.597	1.09	1.09	3	0	1060	1021	0	0	0	0	0	0	0	0	0	0	0	0	68	0	0	0	0	0	0	0	0	0	17.5	6.7	0.84	106	11.6	0	1255	0	1255	0	1255	0	1255	0	1255	0	1255
0	87	1.58	48	19.2277	1.29	1.27	3	0	1866	1921	0	0	1	0	0	0	0	0	0	0	0	0	60.4	0	0	0	0	0	0	0	0	0	11.4	3.9	0.54	105.7	136.6	1	1254	0	1254	0	1257	0	1257	0	1257	0	1257
0	77	1.55	67	27.8876	1.24	1.16	3	0	2093	2214	1	1	0	0	0	0	0	0	0	1	0	0	81.8	0	0	0	1	1	0	0	0	0	14.7	5.5	0.96	58	14.8	0	1254	0	1254	0	1254	0	1254	0	1254	0	1254
1	76	1.47	45	20.8247	1.22	1.22	3	0	1248	1277	0	0	0	0	0	0	0	0	0	0	1	0	68.6	0	0	0	0	1	0	1	0	1	12.6	5.2	0.62	70	193.5	0	1254	0	1254	0	1254	0	1254	0	1254	0	1254
0	75	1.62	56.4	21.4906	1.27	1.2	3	0	1621	1548	1	1	0	0	0	0	1	0	0	1	0	0		1	1	0	1	1	0	1	1	1	13.3	4.6	0.83		457.7	0	1254	0	1254	0	1257	0	1257	0	1257	0	1257
0	62	1.81	80	24.4193	1.28	1.14	3	0	1525	1500	0	1	0	0	0	0	1	0	0	1	1	0	61	1	1	0	1	0	0	0	1	1	14.8	6.6	0.76	80	88.5	0	1252	0	1252	0	1252	0	1252	0	1252	0	1252
0	79	1.7	57	19.7232	1.24	1.18	3	0	1682	1694	0	0	0	0	0	0	0	0	0	1	0	0	73.6										14.1	5.6	0.66	87	133.7	0	1251	0	1251	0	1251	0	1251	0	1251	0	1251
0	71	1.57	61.2	24.8286	1.07	1.13	3	0	1891	1724	1	0	1	0	0	0	1	0	0	1	0	0	82.6	1	1	0	1	0	1	0	0	0	15.1	6.6	0.75		121.1	0	1251	0	1251	1	1147	0	1251	0	1251	0	1251
0	70	1.6	58.6	22.8906	1.36	1.25	3	0	1513	1450	1	1	0	0	0	0	1	0	0	1	1	0	52.4	1	1	0	1	1	0	0	1	1	13.4	7.2	1.14		26.3	0	1250	0	1250	0	1250	0	1250	0	1250	0	1250
0	51	1.7	58.1	20.1038	1.27	1.12	3	0	1188	1232	0	1	0	0	0	0	0	0	0	1	0	0	65.5	1	1	0	1	0	0	0	0	0	16	4.9	0.79	81	25.2	0	1249	0	1249	0	1249	0	1249	0	1249	0	1249
0	69	1.64	64	23.7954	1.34	1.31	3	0	1432	1447	0	1	0	0	0	0	0	0	0	1	0	0	64.5	1	1	0	1	1	0	1	0	0	15.3		0.72		12.2	0	1248	0	1248	1	548	0	1254	0	1254	0	1254
[truncated: 1,057 more rows]
[truncated: 4 more columns]
